# Supplementary material for: 2,2-Bis(4-but­oxy­phen­yl)-1,1,1-trichloro­ethane
Source: Acta Crystallogr Sect E Struct Rep Online. 2012 Jul 25;68(Pt 8):o2544. doi: 10.1107/S1600536812032680 (PMC3414989; doi:10.1107/S1600536812032680)
Supplement: Supplementary file 1 [file e-68-o2544-sup1.cif]

##############################################################################
#                                                                            #
# This CIF contains the data in a paper accepted for publication in          #
# Acta Crystallographica Section E. It conforms to the requirements of       #
# Notes for Authors for Acta Crystallographica Section E, and has been       #
# peer reviewed under the auspices of the IUCr Commission on Journals.       #
#                                                                            #
# Full details of the Crystallographic Information File format               #
# are given in the paper "The Crystallographic Information File (CIF):       #
# a New Standard Archive File for Crystallography" by S. R. Hall, F. H.      #
# Allen and I. D. Brown [Acta Cryst. (1991), A47, 655-685].                  #
#                                                                            #
# The current version of the core CIF dictionary is obtainable from          #
# ftp://ftp.iucr.org/pub/cif_core.dic.                                       #
#                                                                            #
# Software is freely available for graphical display of the structure(s)     #
# in this CIF. For information consult the CIF software page                 #
# http://www.iucr.org/resources/cif/software.                                #
#                                                                            #
# This file may be used for bona fide research purposes within the           #
# scientific community so long as proper attribution is given to the journal # 
# article from which it was obtained.                                        #
#                                                                            #
##############################################################################
data_global
_audit_creation_method     ' SHELXL97 (Sheldrick, 2008)'
_journal_date_recd_electronic     2012-07-17
_journal_date_accepted     2012-07-18
_journal_name_full     'Acta Crystallographica, Section E'
_journal_year     2012
_journal_volume     68
_journal_issue      8
_journal_page_first     o2544
_journal_page_last     o2544
_journal_paper_category     QO
_journal_paper_doi     10.1107/S1600536812032680
_journal_coeditor_code     BT5980
_publ_contact_author_name     'Dr Graham Smith'
_publ_contact_author_address
;
Science and Engineering Faculty
Queensland University of Technology
GPO Box 2434
Brisbane
Queensland 4001
Australia
;
_publ_contact_author_email     g.smith@qut.edu.au
_publ_contact_author_fax     '61 7 3138 1804'
_publ_contact_author_phone     '61 7 3300 2667'
_publ_section_title
;
2,2-Bis(4-butoxyphenyl)-1,1,1-trichloroethane
;
loop_
    _publ_author_name
    _publ_author_address
    'Graham Smith'
;
Science and Engineering Faculty
Queensland University of Technology
GPO Box 2434
Brisbane
Queensland 4001
Australia
;
data_I
_audit_creation_method     SHELXL97
_chemical_name_systematic
;
2,2-Bis(4-butoxyphenyl)-1,1,1-trichloroethane
;
_chemical_name_common     ?
_chemical_formula_moiety     'C22 H27 Cl3 O2'
_chemical_formula_sum     'C22 H27 Cl3 O2'
_chemical_formula_iupac     'C22 H27 Cl3 O2'
_chemical_formula_weight     429.79
_chemical_melting_point_gt     321
_chemical_melting_point_lt     323
_symmetry_cell_setting     monoclinic
_symmetry_space_group_name_H-M     'P 21/c'
_symmetry_space_group_name_Hall     '-P 2ybc'
loop_
    _symmetry_equiv_pos_as_xyz
    'x, y, z'
    '-x, y+1/2, -z+1/2'
    '-x, -y, -z'
    'x, -y+1/2, z+1/2'
_cell_length_a     5.78710(10)
_cell_length_b     18.3112(5)
_cell_length_c     20.3988(4)
_cell_angle_alpha     90.00
_cell_angle_beta     91.160(2)
_cell_angle_gamma     90.00
_cell_volume     2161.19(8)
_cell_formula_units_Z     4
_cell_measurement_reflns_used     4362
_cell_measurement_theta_min     3.19
_cell_measurement_theta_max     28.78
_cell_measurement_temperature     200(2)
_exptl_crystal_description     block
_exptl_crystal_colour     colourless
_exptl_crystal_size_max     0.15
_exptl_crystal_size_mid     0.15
_exptl_crystal_size_min     0.10
_exptl_crystal_density_diffrn     1.321
_exptl_crystal_density_meas     ?
_exptl_crystal_density_method     'not measured'
_exptl_crystal_F_000     904
_exptl_absorpt_coefficient_mu     0.438
_exptl_absorpt_correction_type     multi-scan
_exptl_absorpt_process_details     '(CrysAlis PRO; Agilent, 2012)'
_exptl_absorpt_correction_T_min     0.951
_exptl_absorpt_correction_T_max     0.981
_exptl_special_details
;
;
_diffrn_ambient_temperature     200(2)
_diffrn_radiation_type     MoK\a
_diffrn_radiation_wavelength     0.71073
_diffrn_radiation_source     'Enhance (Mo) X-ray source'
_diffrn_radiation_monochromator     graphite
_diffrn_measurement_device_type     'Oxford Gemini-S CCD area-detector'
_diffrn_measurement_method     \w
_diffrn_detector_area_resol_mean     16.077
_diffrn_reflns_number     14149
_diffrn_reflns_av_R_equivalents     0.0352
_diffrn_reflns_av_sigmaI/netI     0.0364
_diffrn_reflns_theta_min     3.20
_diffrn_reflns_theta_max     26.00
_diffrn_reflns_theta_full     26.00
_diffrn_measured_fraction_theta_max     0.999
_diffrn_measured_fraction_theta_full     0.999
_diffrn_reflns_limit_h_min     -7
_diffrn_reflns_limit_h_max     7
_diffrn_reflns_limit_k_min     -22
_diffrn_reflns_limit_k_max     22
_diffrn_reflns_limit_l_min     -23
_diffrn_reflns_limit_l_max     25
_diffrn_standards_number     0
_diffrn_standards_interval_count     .
_diffrn_standards_interval_time     .
_diffrn_standards_decay_%     ?
_refine_special_details
;
Refinement of <i>F</i>^2^ against ALL reflections. The weighted <i>R</i>-factor
<i>wR</i> and goodness of fit <i>S</i> are based on <i>F</i>^2^, conventional
<i>R</i>-factors <i>R</i> are based on <i>F</i>, with <i>F</i> set to zero for
negative <i>F</i>^2^. The threshold expression of <i>F</i>^2^ >
\s(<i>F</i>^2^) is used only for calculating <i>R</i>-factors(gt) <i>etc</i>.
and is not relevant to the choice of reflections for refinement.
<i>R</i>-factors based on <i>F</i>^2^ are statistically about twice as large
as those based on <i>F</i>, and <i>R</i>-factors based on ALL data will be
even larger.
;
_reflns_number_total     4245
_reflns_number_gt     3486
_reflns_threshold_expression     I>2\s(I)
_refine_ls_structure_factor_coef     Fsqd
_refine_ls_matrix_type     full
_refine_ls_R_factor_all     0.0625
_refine_ls_R_factor_gt     0.0473
_refine_ls_wR_factor_gt     0.1035
_refine_ls_wR_factor_ref     0.1103
_refine_ls_goodness_of_fit_ref     1.066
_refine_ls_restrained_S_all     1.066
_refine_ls_number_reflns     4245
_refine_ls_number_parameters     244
_refine_ls_number_restraints     0
_refine_ls_hydrogen_treatment     constr
_refine_ls_weighting_scheme     calc
_refine_ls_weighting_details
       'calc w = 1/[\s^2^(Fo^2^)+(0.0482P)^2^+0.8549P] where P=(Fo^2^+2Fc^2^)/3'
_atom_sites_solution_hydrogens     geom
_atom_sites_solution_primary     direct
_atom_sites_solution_secondary     difmap
_refine_ls_shift/su_max     0.000
_refine_ls_shift/su_mean     0.000
_refine_diff_density_max     0.352
_refine_diff_density_min     -0.184
_refine_ls_extinction_method     none
_refine_ls_extinction_coef     ?
loop_
    _atom_type_symbol
    _atom_type_description
    _atom_type_scat_dispersion_real
    _atom_type_scat_dispersion_imag
    _atom_type_scat_source
    'C' 'C' 0.0033 0.0016
                         'International Tables Vol C Tables 4.2.6.8 and 6.1.1.4'
    'H' 'H' 0.0000 0.0000
                         'International Tables Vol C Tables 4.2.6.8 and 6.1.1.4'
    'O' 'O' 0.0106 0.0060
                         'International Tables Vol C Tables 4.2.6.8 and 6.1.1.4'
    'Cl' 'Cl' 0.1484 0.1585
                         'International Tables Vol C Tables 4.2.6.8 and 6.1.1.4'
_computing_data_collection     'CrysAlis PRO (Agilent, 2012)'
_computing_cell_refinement     'CrysAlis PRO (Agilent, 2012)'
_computing_data_reduction     'CrysAlis PRO (Agilent, 2012)'
_computing_structure_solution     'SIR92 (Altomare <i>et al.</i>, 1993)'
_computing_structure_refinement
;
SHELXL97 (Sheldrick, 2008) within WinGX (Farrugia, 1999)
;
_computing_molecular_graphics     'PLATON (Spek, 2009)'
_computing_publication_material     'PLATON (Spek, 2009)'
loop_
    _atom_site_type_symbol
    _atom_site_label
    _atom_site_fract_x
    _atom_site_fract_y
    _atom_site_fract_z
    _atom_site_U_iso_or_equiv
    _atom_site_thermal_displace_type
    _atom_site_calc_flag
    _atom_site_refinement_flags
    _atom_site_occupancy
    Cl Cl1 0.48915(12) 0.34506(4) 0.74543(3) 0.0482(2) Uani . . 1.000
    Cl Cl2 0.56526(11) 0.19339(4) 0.77193(3) 0.0427(2) Uani . . 1.000
    Cl Cl3 0.11570(10) 0.24145(4) 0.72992(3) 0.0414(2) Uani . . 1.000
    O O4A 0.2523(3) -0.03999(8) 0.55790(8) 0.0337(5) Uani . . 1.000
    O O4B 0.2658(3) 0.45228(9) 0.44987(8) 0.0366(5) Uani . . 1.000
    C C1 0.4168(4) 0.25582(13) 0.71850(11) 0.0314(7) Uani . . 1.000
    C C1A 0.4329(4) 0.16819(12) 0.62234(11) 0.0270(6) Uani . . 1.000
    C C1B 0.4276(4) 0.30454(11) 0.59910(11) 0.0269(6) Uani . . 1.000
    C C2 0.4927(4) 0.24406(12) 0.64762(11) 0.0284(7) Uani . . 1.000
    C C2A 0.2207(4) 0.15300(12) 0.59082(11) 0.0288(7) Uani . . 1.000
    C C2B 0.2214(4) 0.34358(12) 0.59692(11) 0.0320(7) Uani . . 1.000
    C C3A 0.1674(4) 0.08342(12) 0.56947(11) 0.0285(7) Uani . . 1.000
    C C3B 0.1743(4) 0.39339(12) 0.54757(11) 0.0311(7) Uani . . 1.000
    C C4A 0.3241(4) 0.02695(12) 0.57889(11) 0.0279(7) Uani . . 1.000
    C C4B 0.3318(4) 0.40494(11) 0.49815(11) 0.0286(7) Uani . . 1.000
    C C5A 0.5381(4) 0.04132(13) 0.60786(12) 0.0327(7) Uani . . 1.000
    C C5B 0.5411(4) 0.36850(12) 0.50109(11) 0.0332(7) Uani . . 1.000
    C C6A 0.5886(4) 0.11156(12) 0.62884(12) 0.0325(7) Uani . . 1.000
    C C6B 0.5860(4) 0.31939(12) 0.55096(11) 0.0310(7) Uani . . 1.000
    C C11A 0.3962(4) -0.10180(12) 0.57314(12) 0.0345(7) Uani . . 1.000
    C C11B 0.4096(5) 0.45527(14) 0.39336(12) 0.0404(8) Uani . . 1.000
    C C21A 0.2577(4) -0.16968(12) 0.55871(12) 0.0353(8) Uani . . 1.000
    C C21B 0.2872(5) 0.49745(15) 0.34070(13) 0.0474(9) Uani . . 1.000
    C C31A 0.0447(4) -0.17793(14) 0.59953(13) 0.0411(8) Uani . . 1.000
    C C31B 0.0676(5) 0.46320(17) 0.31572(15) 0.0584(11) Uani . . 1.000
    C C41A -0.0850(5) -0.24830(15) 0.58550(15) 0.0555(10) Uani . . 1.000
    C C41B -0.0314(7) 0.5020(2) 0.25494(19) 0.0901(16) Uani . . 1.000
    H H2 0.66190 0.24500 0.65010 0.0340 Uiso calc R 1.000
    H H2A 0.11420 0.19040 0.58420 0.0340 Uiso calc R 1.000
    H H2B 0.11320 0.33600 0.62930 0.0380 Uiso calc R 1.000
    H H3A 0.02580 0.07440 0.54870 0.0340 Uiso calc R 1.000
    H H3B 0.03620 0.41940 0.54740 0.0370 Uiso calc R 1.000
    H H5A 0.64650 0.00420 0.61310 0.0390 Uiso calc R 1.000
    H H5B 0.65140 0.37710 0.46950 0.0400 Uiso calc R 1.000
    H H6A 0.73280 0.12090 0.64800 0.0390 Uiso calc R 1.000
    H H6B 0.72770 0.29540 0.55230 0.0370 Uiso calc R 1.000
    H H11A 0.44370 -0.10070 0.61900 0.0410 Uiso calc R 1.000
    H H11B 0.44190 0.40620 0.37810 0.0480 Uiso calc R 1.000
    H H12A 0.53360 -0.10090 0.54670 0.0410 Uiso calc R 1.000
    H H12B 0.55530 0.47870 0.40470 0.0480 Uiso calc R 1.000
    H H21A 0.35610 -0.21190 0.56590 0.0420 Uiso calc R 1.000
    H H21B 0.39060 0.50350 0.30430 0.0570 Uiso calc R 1.000
    H H22A 0.21120 -0.16930 0.51280 0.0420 Uiso calc R 1.000
    H H22B 0.25210 0.54570 0.35740 0.0570 Uiso calc R 1.000
    H H31A -0.05760 -0.13690 0.59100 0.0490 Uiso calc R 1.000
    H H31B -0.04590 0.46440 0.35010 0.0700 Uiso calc R 1.000
    H H32A 0.08970 -0.17660 0.64560 0.0490 Uiso calc R 1.000
    H H32B 0.09680 0.41240 0.30510 0.0700 Uiso calc R 1.000
    H H41A -0.21810 -0.25090 0.61270 0.0830 Uiso calc R 1.000
    H H41B -0.17280 0.47860 0.24120 0.1350 Uiso calc R 1.000
    H H42A 0.01440 -0.28920 0.59470 0.0830 Uiso calc R 1.000
    H H42B 0.07790 0.49940 0.22020 0.1350 Uiso calc R 1.000
    H H43A -0.13350 -0.24940 0.54020 0.0830 Uiso calc R 1.000
    H H43B -0.06130 0.55220 0.26520 0.1350 Uiso calc R 1.000
loop_
    _atom_site_aniso_label
    _atom_site_aniso_U_11
    _atom_site_aniso_U_22
    _atom_site_aniso_U_33
    _atom_site_aniso_U_12
    _atom_site_aniso_U_13
    _atom_site_aniso_U_23
    Cl1 0.0668(4) 0.0431(4) 0.0344(3) -0.0102(3) -0.0077(3) -0.0077(3)
    Cl2 0.0421(3) 0.0535(4) 0.0324(3) -0.0020(3) -0.0047(3) 0.0116(3)
    Cl3 0.0317(3) 0.0603(4) 0.0324(3) -0.0021(3) 0.0060(2) 0.0022(3)
    O4A 0.0360(9) 0.0260(8) 0.0385(9) 0.0029(7) -0.0114(7) 0.0006(7)
    O4B 0.0472(10) 0.0334(9) 0.0294(9) 0.0045(7) 0.0049(8) 0.0043(7)
    C1 0.0288(11) 0.0377(13) 0.0276(12) -0.0036(10) -0.0033(10) 0.0003(10)
    C1A 0.0239(11) 0.0311(11) 0.0262(11) -0.0030(9) 0.0027(9) 0.0033(9)
    C1B 0.0284(11) 0.0252(11) 0.0270(11) -0.0071(9) -0.0008(9) -0.0051(9)
    C2 0.0239(11) 0.0325(12) 0.0287(11) -0.0032(9) 0.0003(9) 0.0013(10)
    C2A 0.0265(11) 0.0299(12) 0.0298(12) 0.0034(9) -0.0025(9) 0.0040(10)
    C2B 0.0288(12) 0.0381(13) 0.0292(12) -0.0021(10) 0.0063(10) 0.0004(10)
    C3A 0.0242(11) 0.0327(12) 0.0284(12) -0.0009(9) -0.0049(9) 0.0017(10)
    C3B 0.0286(11) 0.0322(12) 0.0327(12) 0.0016(9) 0.0030(10) -0.0035(10)
    C4A 0.0306(12) 0.0280(11) 0.0252(11) -0.0004(9) 0.0002(9) 0.0020(9)
    C4B 0.0362(12) 0.0229(11) 0.0267(11) -0.0048(9) -0.0011(10) -0.0033(9)
    C5A 0.0258(11) 0.0342(13) 0.0378(13) 0.0036(10) -0.0035(10) 0.0041(10)
    C5B 0.0355(12) 0.0340(12) 0.0305(12) -0.0028(10) 0.0089(10) -0.0012(10)
    C6A 0.0223(11) 0.0383(13) 0.0369(13) -0.0027(9) -0.0026(10) 0.0031(11)
    C6B 0.0292(12) 0.0312(12) 0.0326(12) 0.0003(9) 0.0022(10) -0.0030(10)
    C11A 0.0340(12) 0.0343(13) 0.0352(13) 0.0057(10) -0.0023(10) 0.0053(10)
    C11B 0.0507(15) 0.0379(13) 0.0329(13) -0.0036(12) 0.0093(12) -0.0008(11)
    C21A 0.0439(14) 0.0260(12) 0.0359(13) 0.0054(10) -0.0034(11) 0.0011(10)
    C21B 0.0691(19) 0.0395(14) 0.0340(14) 0.0006(13) 0.0078(13) 0.0041(12)
    C31A 0.0454(15) 0.0387(14) 0.0389(14) -0.0053(11) -0.0031(12) -0.0008(11)
    C31B 0.064(2) 0.0591(19) 0.0518(18) 0.0070(15) -0.0039(15) -0.0013(15)
    C41A 0.0625(18) 0.0533(17) 0.0504(17) -0.0198(14) -0.0050(15) 0.0034(14)
    C41B 0.105(3) 0.098(3) 0.066(2) 0.027(2) -0.031(2) -0.012(2)
_geom_special_details
;
Bond distances, angles <i>etc</i>. have been calculated using the rounded
fractional coordinates. All su's are estimated from the variances of the
(full) variance-covariance matrix. The cell e.s.d.'s are taken into account in
the estimation of distances, angles and torsion angles
;
loop_
    _geom_bond_atom_site_label_1
    _geom_bond_atom_site_label_2
    _geom_bond_site_symmetry_1
    _geom_bond_site_symmetry_2
    _geom_bond_distance
    _geom_bond_publ_flag
    Cl1 C1 . . 1.771(2) no
    Cl2 C1 . . 1.787(2) no
    Cl3 C1 . . 1.782(2) no
    O4A C4A . . 1.361(3) no
    O4A C11A . . 1.436(3) no
    O4B C4B . . 1.361(3) no
    O4B C11B . . 1.436(3) no
    C1 C2 . . 1.535(3) no
    C1A C2 . . 1.519(3) no
    C1A C2A . . 1.402(3) no
    C1A C6A . . 1.378(3) no
    C1B C2 . . 1.527(3) no
    C1B C2B . . 1.391(3) no
    C1B C6B . . 1.384(3) no
    C2A C3A . . 1.379(3) no
    C2B C3B . . 1.382(3) no
    C3A C4A . . 1.386(3) no
    C3B C4B . . 1.389(3) no
    C4A C5A . . 1.387(3) no
    C4B C5B . . 1.383(3) no
    C5A C6A . . 1.385(3) no
    C5B C6B . . 1.379(3) no
    C11A C21A . . 1.505(3) no
    C11B C21B . . 1.490(4) no
    C21A C31A . . 1.509(3) no
    C21B C31B . . 1.497(4) no
    C31A C41A . . 1.516(4) no
    C31B C41B . . 1.530(5) no
    C2 H2 . . 0.9800 no
    C2A H2A . . 0.9300 no
    C2B H2B . . 0.9300 no
    C3A H3A . . 0.9300 no
    C3B H3B . . 0.9300 no
    C5A H5A . . 0.9300 no
    C5B H5B . . 0.9300 no
    C6A H6A . . 0.9300 no
    C6B H6B . . 0.9300 no
    C11A H11A . . 0.9700 no
    C11A H12A . . 0.9700 no
    C11B H11B . . 0.9700 no
    C11B H12B . . 0.9700 no
    C21A H21A . . 0.9700 no
    C21A H22A . . 0.9700 no
    C21B H21B . . 0.9700 no
    C21B H22B . . 0.9700 no
    C31A H31A . . 0.9700 no
    C31A H32A . . 0.9700 no
    C31B H31B . . 0.9700 no
    C31B H32B . . 0.9700 no
    C41A H41A . . 0.9600 no
    C41A H42A . . 0.9600 no
    C41A H43A . . 0.9600 no
    C41B H41B . . 0.9600 no
    C41B H42B . . 0.9600 no
    C41B H43B . . 0.9600 no
loop_
    _geom_angle_atom_site_label_1
    _geom_angle_atom_site_label_2
    _geom_angle_atom_site_label_3
    _geom_angle_site_symmetry_1
    _geom_angle_site_symmetry_2
    _geom_angle_site_symmetry_3
    _geom_angle
    _geom_angle_publ_flag
    C4A O4A C11A . . . 118.04(18) no
    C4B O4B C11B . . . 116.51(19) no
    Cl1 C1 Cl2 . . . 107.05(12) no
    Cl1 C1 Cl3 . . . 108.74(13) no
    Cl1 C1 C2 . . . 110.56(16) no
    Cl2 C1 Cl3 . . . 106.56(12) no
    Cl2 C1 C2 . . . 109.97(16) no
    Cl3 C1 C2 . . . 113.68(16) no
    C2 C1A C2A . . . 121.9(2) no
    C2 C1A C6A . . . 120.8(2) no
    C2A C1A C6A . . . 117.4(2) no
    C2 C1B C2B . . . 126.4(2) no
    C2 C1B C6B . . . 116.4(2) no
    C2B C1B C6B . . . 117.2(2) no
    C1 C2 C1A . . . 112.36(19) no
    C1 C2 C1B . . . 115.93(19) no
    C1A C2 C1B . . . 113.05(18) no
    C1A C2A C3A . . . 121.1(2) no
    C1B C2B C3B . . . 121.3(2) no
    C2A C3A C4A . . . 120.3(2) no
    C2B C3B C4B . . . 120.5(2) no
    O4A C4A C3A . . . 115.7(2) no
    O4A C4A C5A . . . 124.7(2) no
    C3A C4A C5A . . . 119.6(2) no
    O4B C4B C3B . . . 116.3(2) no
    O4B C4B C5B . . . 124.9(2) no
    C3B C4B C5B . . . 118.8(2) no
    C4A C5A C6A . . . 119.3(2) no
    C4B C5B C6B . . . 119.9(2) no
    C1A C6A C5A . . . 122.4(2) no
    C1B C6B C5B . . . 122.3(2) no
    O4A C11A C21A . . . 107.73(18) no
    O4B C11B C21B . . . 108.9(2) no
    C11A C21A C31A . . . 114.4(2) no
    C11B C21B C31B . . . 114.6(2) no
    C21A C31A C41A . . . 112.8(2) no
    C21B C31B C41B . . . 112.5(3) no
    C1 C2 H2 . . . 105.00 no
    C1A C2 H2 . . . 105.00 no
    C1B C2 H2 . . . 105.00 no
    C1A C2A H2A . . . 120.00 no
    C3A C2A H2A . . . 119.00 no
    C1B C2B H2B . . . 119.00 no
    C3B C2B H2B . . . 119.00 no
    C2A C3A H3A . . . 120.00 no
    C4A C3A H3A . . . 120.00 no
    C2B C3B H3B . . . 120.00 no
    C4B C3B H3B . . . 120.00 no
    C4A C5A H5A . . . 120.00 no
    C6A C5A H5A . . . 120.00 no
    C4B C5B H5B . . . 120.00 no
    C6B C5B H5B . . . 120.00 no
    C1A C6A H6A . . . 119.00 no
    C5A C6A H6A . . . 119.00 no
    C1B C6B H6B . . . 119.00 no
    C5B C6B H6B . . . 119.00 no
    O4A C11A H11A . . . 110.00 no
    O4A C11A H12A . . . 110.00 no
    C21A C11A H11A . . . 110.00 no
    C21A C11A H12A . . . 110.00 no
    H11A C11A H12A . . . 108.00 no
    O4B C11B H11B . . . 110.00 no
    O4B C11B H12B . . . 110.00 no
    C21B C11B H11B . . . 110.00 no
    C21B C11B H12B . . . 110.00 no
    H11B C11B H12B . . . 108.00 no
    C11A C21A H21A . . . 109.00 no
    C11A C21A H22A . . . 109.00 no
    C31A C21A H21A . . . 109.00 no
    C31A C21A H22A . . . 109.00 no
    H21A C21A H22A . . . 108.00 no
    C11B C21B H21B . . . 109.00 no
    C11B C21B H22B . . . 109.00 no
    C31B C21B H21B . . . 109.00 no
    C31B C21B H22B . . . 109.00 no
    H21B C21B H22B . . . 108.00 no
    C21A C31A H31A . . . 109.00 no
    C21A C31A H32A . . . 109.00 no
    C41A C31A H31A . . . 109.00 no
    C41A C31A H32A . . . 109.00 no
    H31A C31A H32A . . . 108.00 no
    C21B C31B H31B . . . 109.00 no
    C21B C31B H32B . . . 109.00 no
    C41B C31B H31B . . . 109.00 no
    C41B C31B H32B . . . 109.00 no
    H31B C31B H32B . . . 108.00 no
    C31A C41A H41A . . . 109.00 no
    C31A C41A H42A . . . 109.00 no
    C31A C41A H43A . . . 109.00 no
    H41A C41A H42A . . . 109.00 no
    H41A C41A H43A . . . 109.00 no
    H42A C41A H43A . . . 109.00 no
    C31B C41B H41B . . . 109.00 no
    C31B C41B H42B . . . 109.00 no
    C31B C41B H43B . . . 110.00 no
    H41B C41B H42B . . . 109.00 no
    H41B C41B H43B . . . 110.00 no
    H42B C41B H43B . . . 109.00 no
loop_
    _geom_torsion_atom_site_label_1
    _geom_torsion_atom_site_label_2
    _geom_torsion_atom_site_label_3
    _geom_torsion_atom_site_label_4
    _geom_torsion_site_symmetry_1
    _geom_torsion_site_symmetry_2
    _geom_torsion_site_symmetry_3
    _geom_torsion_site_symmetry_4
    _geom_torsion
    _geom_torsion_publ_flag
    C11A O4A C4A C3A . . . . -173.0(2) no
    C11A O4A C4A C5A . . . . 7.3(3) no
    C4A O4A C11A C21A . . . . 167.44(19) no
    C11B O4B C4B C3B . . . . -170.0(2) no
    C11B O4B C4B C5B . . . . 10.1(3) no
    C4B O4B C11B C21B . . . . 168.5(2) no
    Cl1 C1 C2 C1A . . . . -179.73(16) no
    Cl1 C1 C2 C1B . . . . -47.6(2) no
    Cl2 C1 C2 C1A . . . . 62.3(2) no
    Cl2 C1 C2 C1B . . . . -165.60(16) no
    Cl3 C1 C2 C1A . . . . -57.1(2) no
    Cl3 C1 C2 C1B . . . . 75.0(2) no
    C2A C1A C2 C1 . . . . 89.6(3) no
    C2A C1A C2 C1B . . . . -44.0(3) no
    C6A C1A C2 C1 . . . . -91.4(3) no
    C6A C1A C2 C1B . . . . 135.1(2) no
    C2 C1A C2A C3A . . . . -178.6(2) no
    C6A C1A C2A C3A . . . . 2.4(3) no
    C2 C1A C6A C5A . . . . 178.4(2) no
    C2A C1A C6A C5A . . . . -2.5(4) no
    C2B C1B C2 C1 . . . . -38.9(3) no
    C2B C1B C2 C1A . . . . 92.9(3) no
    C6B C1B C2 C1 . . . . 144.1(2) no
    C6B C1B C2 C1A . . . . -84.1(2) no
    C2 C1B C2B C3B . . . . -175.0(2) no
    C6B C1B C2B C3B . . . . 1.9(3) no
    C2 C1B C6B C5B . . . . 174.8(2) no
    C2B C1B C6B C5B . . . . -2.5(3) no
    C1A C2A C3A C4A . . . . 0.0(3) no
    C1B C2B C3B C4B . . . . 0.9(3) no
    C2A C3A C4A O4A . . . . 178.1(2) no
    C2A C3A C4A C5A . . . . -2.2(3) no
    C2B C3B C4B O4B . . . . 176.8(2) no
    C2B C3B C4B C5B . . . . -3.3(3) no
    O4A C4A C5A C6A . . . . -178.2(2) no
    C3A C4A C5A C6A . . . . 2.1(3) no
    O4B C4B C5B C6B . . . . -177.3(2) no
    C3B C4B C5B C6B . . . . 2.8(3) no
    C4A C5A C6A C1A . . . . 0.4(4) no
    C4B C5B C6B C1B . . . . 0.1(3) no
    O4A C11A C21A C31A . . . . -62.3(3) no
    O4B C11B C21B C31B . . . . -63.9(3) no
    C11A C21A C31A C41A . . . . -177.8(2) no
    C11B C21B C31B C41B . . . . -171.1(3) no
loop_
    _geom_hbond_atom_site_label_D
    _geom_hbond_atom_site_label_H
    _geom_hbond_atom_site_label_A
    _geom_hbond_site_symmetry_A
    _geom_hbond_distance_DH
    _geom_hbond_distance_HA
    _geom_hbond_distance_DA
    _geom_hbond_angle_DHA
    _geom_hbond_publ_flag
    C2B H2B Cl3 . 0.9300 2.6900 3.361(2) 130.00 yes
_iucr_refine_instructions_details
;
TITL gs12gs1 BUODDT
CELL  0.71073   5.7871  18.3112  20.3988   90.000   91.160   90.000
ZERR     4.00   0.0001   0.0005   0.0004    0.000    0.002    0.000
LATT   1
SYMM  - X, 1/2 + Y, 1/2 - Z
SFAC  C    H    O    CL
UNIT  88   108  8    12
MERG   2
OMIT  -4 52
ACTA
BOND  $H
FMAP   2
PLAN   8
L.S.   8
WGHT    0.048200    0.854900
FVAR       3.77869
CL3   4    0.115696    0.241452    0.729921    11.00000    0.03174    0.06034 =
         0.03240    0.00223    0.00597   -0.00215
CL1   4    0.489149    0.345059    0.745426    11.00000    0.06675    0.04315 =
         0.03439   -0.00770   -0.00768   -0.01024
CL2   4    0.565259    0.193395    0.771932    11.00000    0.04209    0.05346 =
         0.03240    0.01163   -0.00474   -0.00200
O4B   3    0.265813    0.452281    0.449867    11.00000    0.04723    0.03335 =
         0.02936    0.00432    0.00495    0.00449
O4A   3    0.252264   -0.039990    0.557898    11.00000    0.03597    0.02603 =
         0.03854    0.00056   -0.01145    0.00293
C1A   1    0.432948    0.168187    0.622342    11.00000    0.02386    0.03108 =
         0.02620    0.00325    0.00274   -0.00297
C11A  1    0.396234   -0.101805    0.573139    11.00000    0.03404    0.03428 =
         0.03517    0.00528   -0.00234    0.00571
AFIX  23
H11A  2    0.443714   -0.100734    0.619007    11.00000   -1.20000
H12A  2    0.533626   -0.100903    0.546691    11.00000   -1.20000
AFIX   0
C3A   1    0.167370    0.083416    0.569465    11.00000    0.02417    0.03269 =
         0.02838    0.00172   -0.00489   -0.00088
AFIX  43
H3A   2    0.025776    0.074358    0.548666    11.00000   -1.20000
AFIX   0
C2A   1    0.220680    0.152995    0.590820    11.00000    0.02650    0.02985 =
         0.02975    0.00405   -0.00251    0.00344
AFIX  43
H2A   2    0.114170    0.190441    0.584212    11.00000   -1.20000
AFIX   0
C4A   1    0.324051    0.026954    0.578893    11.00000    0.03063    0.02801 =
         0.02518    0.00200    0.00016   -0.00042
C4B   1    0.331775    0.404939    0.498154    11.00000    0.03616    0.02287 =
         0.02668   -0.00328   -0.00114   -0.00485
C1B   1    0.427643    0.304545    0.599101    11.00000    0.02844    0.02519 =
         0.02704   -0.00510   -0.00078   -0.00709
C5B   1    0.541109    0.368503    0.501093    11.00000    0.03548    0.03398 =
         0.03050   -0.00121    0.00885   -0.00280
AFIX  43
H5B   2    0.651387    0.377124    0.469474    11.00000   -1.20000
AFIX   0
C3B   1    0.174310    0.393394    0.547565    11.00000    0.02857    0.03223 =
         0.03272   -0.00350    0.00295    0.00162
AFIX  43
H3B   2    0.036204    0.419368    0.547435    11.00000   -1.20000
AFIX   0
C2B   1    0.221426    0.343580    0.596921    11.00000    0.02877    0.03809 =
         0.02920    0.00040    0.00631   -0.00215
AFIX  43
H2B   2    0.113186    0.336001    0.629310    11.00000   -1.20000
AFIX   0
C6B   1    0.586024    0.319393    0.550962    11.00000    0.02925    0.03115 =
         0.03263   -0.00297    0.00223    0.00035
AFIX  43
H6B   2    0.727694    0.295407    0.552298    11.00000   -1.20000
AFIX   0
C5A   1    0.538088    0.041318    0.607862    11.00000    0.02584    0.03418 =
         0.03783    0.00410   -0.00349    0.00363
AFIX  43
H5A   2    0.646523    0.004188    0.613142    11.00000   -1.20000
AFIX   0
C21A  1    0.257699   -0.169678    0.558711    11.00000    0.04386    0.02598 =
         0.03591    0.00106   -0.00338    0.00543
AFIX  23
H21A  2    0.356110   -0.211919    0.565928    11.00000   -1.20000
H22A  2    0.211177   -0.169338    0.512761    11.00000   -1.20000
AFIX   0
C2    1    0.492681    0.244056    0.647617    11.00000    0.02386    0.03245 =
         0.02871    0.00129    0.00033   -0.00323
AFIX  13
H2    2    0.661949    0.244988    0.650094    11.00000   -1.20000
AFIX   0
C6A   1    0.588600    0.111558    0.628844    11.00000    0.02225    0.03828 =
         0.03686    0.00314   -0.00257   -0.00271
AFIX  43
H6A   2    0.732780    0.120851    0.648017    11.00000   -1.20000
AFIX   0
C11B  1    0.409604    0.455265    0.393356    11.00000    0.05070    0.03786 =
         0.03293   -0.00075    0.00926   -0.00362
AFIX  23
H11B  2    0.441873    0.406210    0.378104    11.00000   -1.20000
H12B  2    0.555312    0.478714    0.404684    11.00000   -1.20000
AFIX   0
C21B  1    0.287152    0.497449    0.340703    11.00000    0.06913    0.03952 =
         0.03398    0.00412    0.00781    0.00058
AFIX  23
H21B  2    0.390578    0.503456    0.304263    11.00000   -1.20000
H22B  2    0.252128    0.545722    0.357378    11.00000   -1.20000
AFIX   0
C31A  1    0.044720   -0.177928    0.599530    11.00000    0.04535    0.03871 =
         0.03886   -0.00076   -0.00305   -0.00531
AFIX  23
H31A  2   -0.057623   -0.136918    0.590987    11.00000   -1.20000
H32A  2    0.089669   -0.176620    0.645584    11.00000   -1.20000
AFIX   0
C1    1    0.416805    0.255820    0.718498    11.00000    0.02881    0.03775 =
         0.02757    0.00026   -0.00328   -0.00364
C31B  1    0.067608    0.463196    0.315720    11.00000    0.06442    0.05906 =
         0.05175   -0.00126   -0.00391    0.00704
AFIX  23
H31B  2   -0.045858    0.464369    0.350058    11.00000   -1.20000
H32B  2    0.096800    0.412442    0.305076    11.00000   -1.20000
AFIX   0
C41A  1   -0.085010   -0.248298    0.585503    11.00000    0.06247    0.05333 =
         0.05043    0.00343   -0.00500   -0.01978
AFIX  33
H41A  2   -0.218144   -0.250905    0.612726    11.00000   -1.50000
H42A  2    0.014400   -0.289166    0.594672    11.00000   -1.50000
H43A  2   -0.133456   -0.249395    0.540224    11.00000   -1.50000
AFIX   0
C41B  1   -0.031363    0.501960    0.254939    11.00000    0.10543    0.09758 =
         0.06603   -0.01170   -0.03089    0.02674
AFIX  33
H41B  2   -0.172793    0.478638    0.241192    11.00000   -1.50000
H42B  2    0.077942    0.499381    0.220236    11.00000   -1.50000
H43B  2   -0.061344    0.552185    0.265247    11.00000   -1.50000
HKLF    4
REM  gs12gs1 BUODDT
REM R1 =  0.0473 for   3486 Fo > 4sig(Fo)  and  0.0625 for all   4245 data
REM    244 parameters refined using      0 restraints
END
WGHT      0.0383      0.9427
REM Highest difference peak  0.352,  deepest hole -0.184,  1-sigma level  0.046
Q1    1   0.1816  0.4802  0.2729  11.00000  0.05    0.35
Q2    1   0.3013  0.1612  0.6266  11.00000  0.05    0.29
Q3    1   0.4574  0.2038  0.6373  11.00000  0.05    0.28
Q4    1   0.2934  0.3479  0.7570  11.00000  0.05    0.27
Q5    1   0.3866  0.2105  0.7877  11.00000  0.05    0.24
Q6    1   0.4641  0.2991  0.5636  11.00000  0.05    0.24
Q7    1   0.3267  0.3162  0.6018  11.00000  0.05    0.24
Q8    1   0.4568  0.2773  0.6232  11.00000  0.05    0.24
;
