# Supplementary material for: 2,2-Bis(4-but­oxy­phen­yl)-1,1,1-trichloro­ethane
Source: Acta Crystallogr Sect E Struct Rep Online. 2012 Jul 25;68(Pt 8):o2544. doi: 10.1107/S1600536812032680 (PMC3414989; doi:10.1107/S1600536812032680)
Supplement: Supplementary file 2 [file e-68-o2544-Isup2.hkl]

#
# h,k,l, Fc-squared, Fo-squared, sigma(Fo-squared) and status flag
#
data_I
_shelx_title ' gs12gs1 BUODDT'
_shelx_refln_list_code          4
_shelx_F_calc_maximum      259.59
_exptl_crystal_F_000       904.00
_reflns_d_resolution_high  0.8107
 
loop_
 _symmetry_equiv_pos_as_xyz
 'x, y, z'
 '-x, y+1/2, -z+1/2'
 '-x, -y, -z'
 'x, -y-1/2, z-1/2'
 
_cell_length_a     5.7871
_cell_length_b    18.3112
_cell_length_c    20.3988
_cell_angle_alpha  90.000
_cell_angle_beta   91.160
_cell_angle_gamma  90.000
 
_shelx_F_squared_multiplier     1.000
 
loop_
 _refln_index_h
 _refln_index_k
 _refln_index_l
 _refln_F_squared_calc
 _refln_F_squared_meas
 _refln_F_squared_sigma
 _refln_observed_status
   1   0   0    28548.48    29673.02    198.34 o
   2   0   0     7854.36     7686.40     72.41 o
   3   0   0     4391.48     4289.97     40.49 o
   4   0   0       94.54      127.27      8.24 o
   5   0   0       13.38       26.73      7.89 o
   6   0   0      819.36      813.50     40.76 o
   7   0   0      247.94      313.16     42.36 o
   1   1   0     5325.78     5810.00     33.17 o
   2   1   0    11309.69    11432.60     48.75 o
   3   1   0       81.55       96.53      4.09 o
   4   1   0       88.63       74.81      4.32 o
   5   1   0      520.17      495.63     13.09 o
   6   1   0       78.81       98.31     12.20 o
   7   1   0       35.63       41.18     26.71 o
   1   2   0     1646.05     1867.34     17.14 o
   2   2   0     9410.78     9650.11     44.62 o
   3   2   0     4834.57     4959.22     37.42 o
   4   2   0      810.92      736.68     11.83 o
   5   2   0       45.22       64.66      6.85 o
   6   2   0      296.94      321.63     19.21 o
   7   2   0       43.40       77.87     19.44 o
   1   3   0       48.41       69.46      2.69 o
   2   3   0      533.84      480.55      7.35 o
   3   3   0     2119.05     2291.66     19.66 o
   4   3   0        0.75        6.45      3.18 o
   5   3   0       12.21       12.09      4.72 o
   6   3   0      222.67      207.46     16.08 o
   7   3   0      428.29      446.21     35.30 o
   0   4   0     2423.44     2586.90     35.51 o
   1   4   0     7285.63     7443.05     35.72 o
   2   4   0        0.72       -0.02      3.04 o
   3   4   0      506.81      492.81      9.81 o
   4   4   0      566.16      538.42     10.67 o
   5   4   0     1044.81     1071.01     22.81 o
   6   4   0      106.25      144.17     14.09 o
   7   4   0       32.55       77.58     20.43 o
   1   5   0     4295.43     4369.32     23.47 o
   2   5   0      372.44      359.06      7.30 o
   3   5   0     3830.52     3734.29     38.83 o
   4   5   0      520.09      500.53     10.00 o
   5   5   0      106.44       97.50      8.35 o
   6   5   0      214.98      207.60     15.90 o
   0   6   0     2520.94     2718.33     30.02 o
   1   6   0     5609.14     5628.59     33.60 o
   2   6   0      434.35      398.24      7.49 o
   3   6   0       29.81       35.50      3.20 o
   4   6   0     3104.43     2925.12     41.39 o
   5   6   0      180.18      184.68     10.69 o
   6   6   0       83.27       77.29     10.57 o
   1   7   0     2351.62     2264.24     27.12 o
   2   7   0     2656.79     2853.50     24.57 o
   3   7   0      865.13      759.12     10.29 o
   4   7   0       50.99       53.33      5.27 o
   5   7   0        6.63       14.47      6.03 o
   6   7   0      280.84      255.37     18.80 o
   0   8   0       17.07       17.07      3.63 o
   1   8   0     1728.32     1666.69     22.61 o
   2   8   0        2.67        5.08      2.69 o
   3   8   0      108.28      118.55      5.62 o
   4   8   0      473.69      476.08     12.34 o
   5   8   0      637.64      645.12     18.72 o
   6   8   0      185.04      172.50     18.33 o
   1   9   0     2001.58     2112.43     27.19 o
   2   9   0        0.06        4.00      2.65 o
   3   9   0     2379.63     2257.15     35.36 o
   4   9   0       22.42       19.27      6.85 o
   5   9   0      156.83      160.93     12.19 o
   6   9   0       46.46       46.97     11.06 o
   0  10   0     3374.79     3541.35     61.41 o
   1  10   0      120.35      115.13      7.30 o
   2  10   0        0.03        1.82      7.05 o
   3  10   0     1405.98     1383.52     25.28 o
   4  10   0      819.93      800.66     25.27 o
   5  10   0      920.19      872.91     31.28 o
   6  10   0        7.66        6.50     10.63 o
   1  11   0     1660.80     1615.31     26.69 o
   2  11   0        0.05        4.77      5.99 o
   3  11   0     1417.71     1357.89     33.29 o
   4  11   0      813.75      764.89     36.36 o
   5  11   0      329.08      343.30     26.93 o
   6  11   0       77.05       73.94     16.07 o
   0  12   0     1605.73     1514.19     41.87 o
   1  12   0      420.26      425.37     13.98 o
   2  12   0      134.61      126.16     10.05 o
   3  12   0      296.32      319.52     19.51 o
   4  12   0       41.07       62.76     11.42 o
   5  12   0       99.76      112.24     41.02 o
   6  12   0       32.51       32.08     16.25 o
   1  13   0      270.30      311.18     12.78 o
   2  13   0      196.07      172.64     11.63 o
   3  13   0      212.37      222.52     15.17 o
   4  13   0        0.07       11.30     10.04 o
   5  13   0       95.18      113.92     31.53 o
   0  14   0     4895.64     4846.88    243.52 o
   1  14   0       75.45      105.07      8.83 o
   2  14   0       41.74       51.28      7.79 o
   3  14   0        8.58       14.08     11.43 o
   4  14   0      270.00      299.09     33.34 o
   5  14   0        2.11       16.92     11.05 o
   1  15   0      181.32      183.63     11.13 o
   2  15   0      340.37      342.21     16.60 o
   3  15   0       16.90       16.79      6.76 o
   4  15   0      194.41      205.88     18.63 o
   5  15   0       93.00      107.67     18.48 o
   0  16   0       11.32       17.52     12.23 o
   1  16   0       49.87       52.40      7.79 o
   2  16   0      349.34      313.11     16.58 o
   3  16   0        4.25       11.09      6.75 o
   4  16   0      245.46      276.88     21.53 o
   5  16   0        5.98       16.42     13.97 o
   1  17   0        2.14       12.92      6.56 o
   2  17   0       95.83      108.76     11.48 o
   3  17   0        0.62        7.78      6.89 o
   4  17   0       73.66       55.73     12.25 o
   0  18   0      147.45      156.32     19.49 o
   1  18   0       19.96       39.66      7.61 o
   2  18   0      212.46      212.92     14.87 o
   3  18   0       38.56       73.39     23.87 o
   4  18   0       84.68       70.21     17.59 o
   1  19   0      176.14      146.79     14.19 o
   2  19   0       21.58       40.47     10.90 o
   3  19   0       31.88       73.01     18.12 o
   0  20   0     1192.37     1111.57     48.52 o
   1  20   0      298.32      311.36     28.18 o
   2  20   0       37.24       76.25     14.42 o
   3  20   0      127.95      120.54     20.35 o
   1  21   0      144.37      167.25     22.54 o
   2  21   0       16.80       28.52     10.56 o
   0  22   0        4.38       18.84     13.00 o
   1  22   0       13.20       13.84     11.12 o
  -7   1   1       16.45       56.36     17.77 o
  -6   1   1        7.76       29.54     24.23 o
  -5   1   1        7.89       10.78      4.15 o
  -4   1   1      573.20      570.56     11.89 o
  -3   1   1      711.80      683.95     10.65 o
  -2   1   1       33.52       51.06      3.11 o
  -1   1   1     2857.26     3089.70     22.98 o
   1   1   1     1960.38     2213.90     19.74 o
   2   1   1      118.30      143.59      5.48 o
   3   1   1      324.76      334.13      6.35 o
   4   1   1      373.08      369.75     10.11 o
   5   1   1       77.27       79.87      6.13 o
   6   1   1       27.17       41.39      9.82 o
   7   1   1       15.85       50.93     11.98 o
  -7   2   1       30.26       71.16     40.06 o
  -6   2   1       33.60       55.69     15.87 o
  -5   2   1      300.41      308.57     12.35 o
  -4   2   1      185.94      165.54      5.96 o
  -3   2   1        2.19       12.07      2.45 o
  -2   2   1      514.34      519.52      6.18 o
  -1   2   1     5335.68     5543.62     33.68 o
   1   2   1     4494.74     4752.60     41.94 o
   2   2   1        5.01        9.95      1.93 o
   3   2   1      656.96      568.89      8.14 o
   4   2   1     1128.01     1086.88     17.25 o
   5   2   1       73.33       74.29      6.86 o
   6   2   1      363.76      361.24     19.91 o
   7   2   1      253.63      297.72     20.55 o
  -7   3   1        9.34       24.65     28.54 o
  -6   3   1        1.34       23.00     18.51 o
  -5   3   1      217.46      241.28     11.23 o
  -4   3   1      556.32      538.01     11.17 o
  -3   3   1        1.31       -1.13      2.17 o
  -2   3   1     1585.70     1413.95     22.04 o
  -1   3   1        7.39       20.14      2.42 o
   0   3   1       15.19       10.88      2.24 o
   1   3   1     8879.18     9433.19     52.06 o
   2   3   1     3774.87     3683.22     36.80 o
   3   3   1      767.24      745.81     10.10 o
   4   3   1      277.43      265.55      7.17 o
   5   3   1      191.17      200.62     13.04 o
   6   3   1      172.14      208.77     16.37 o
   7   3   1        1.36       27.70     12.86 o
  -7   4   1      191.46      177.13     41.03 o
  -6   4   1       27.30       56.92     14.86 o
  -5   4   1        5.85        6.69      5.56 o
  -4   4   1        2.60        8.51      2.96 o
  -3   4   1       99.76       94.61      4.05 o
  -2   4   1     1007.73     1073.73     15.96 o
  -1   4   1     2558.16     2734.94     19.40 o
   0   4   1     2079.77     2316.60     23.54 o
   1   4   1     2024.03     2140.80     15.01 o
   2   4   1     2858.32     2773.33     24.24 o
   3   4   1      118.91      113.37      4.05 o
   4   4   1      877.51      849.21     18.29 o
   5   4   1      562.16      538.04     21.20 o
   6   4   1      258.47      296.00     18.73 o
   7   4   1       11.84       48.06     44.84 o
  -6   5   1      246.11      301.00     26.77 o
  -5   5   1      829.74      844.42     24.26 o
  -4   5   1     1604.99     1483.81     38.68 o
  -3   5   1      409.76      316.47     15.39 o
  -2   5   1       38.80       19.44      2.36 o
  -1   5   1     2059.53     2230.62     16.22 o
   0   5   1        3.74        4.71      2.39 o
   1   5   1      253.31      216.92      5.14 o
   2   5   1     2765.14     2772.05     23.93 o
   3   5   1      942.92      941.92     12.78 o
   4   5   1      283.12      262.83     12.06 o
   5   5   1       23.67       28.94      6.02 o
   6   5   1      110.23      125.00     11.19 o
  -6   6   1       33.38       27.63     12.64 o
  -5   6   1      207.01      214.68     12.06 o
  -4   6   1        6.88       13.12      4.74 o
  -3   6   1     1411.28     1357.03     21.24 o
  -2   6   1     1790.65     1765.88     16.74 o
  -1   6   1      342.06      340.14      7.27 o
   0   6   1     8859.00     9013.59     68.69 o
   1   6   1     3534.45     3688.92     30.03 o
   2   6   1     2082.30     1985.29     18.58 o
   3   6   1      115.11      123.72      4.62 o
   4   6   1        0.58        4.66      3.10 o
   5   6   1     1177.16     1163.02     24.45 o
   6   6   1       38.61       44.49      8.64 o
  -6   7   1       47.25       52.85      9.21 o
  -5   7   1      160.73      152.98     13.56 o
  -4   7   1       63.43       84.53      6.45 o
  -3   7   1      355.24      405.88     15.36 o
  -2   7   1     1849.60     1924.19     19.26 o
  -1   7   1       78.20       96.99      5.06 o
   0   7   1       88.11      106.27      6.25 o
   1   7   1       36.41       29.58      4.31 o
   2   7   1      749.54      707.37     12.15 o
   3   7   1      286.86      327.33      7.15 o
   4   7   1      115.53      122.94      6.86 o
   5   7   1       44.67       57.77      7.03 o
   6   7   1       28.33       43.45      9.37 o
  -6   8   1       66.75       68.73     10.52 o
  -5   8   1      653.38      646.63     29.51 o
  -4   8   1       75.49       74.73      7.90 o
  -3   8   1       40.60       41.15      4.06 o
  -2   8   1       49.03       82.35      5.31 o
  -1   8   1      751.62      744.41     14.96 o
   0   8   1     1805.34     1713.34     20.97 o
   1   8   1       15.39        3.86      3.64 o
   2   8   1     3181.43     3422.86     36.68 o
   3   8   1     3188.29     3234.86     38.33 o
   4   8   1      273.84      276.42     12.28 o
   5   8   1        0.31        4.39      7.01 o
   6   8   1        1.55       26.60      8.16 o
  -6   9   1      209.21      215.50     15.88 o
  -5   9   1       23.13       43.55      8.61 o
  -4   9   1      101.64      108.04      9.28 o
  -3   9   1       27.69       26.45      5.46 o
  -2   9   1      468.14      473.99     15.33 o
  -1   9   1      439.58      514.06     13.15 o
   0   9   1      226.07      288.54      8.73 o
   1   9   1       44.34       38.45      4.46 o
   2   9   1        2.32        9.01      3.09 o
   3   9   1       22.93       17.24      4.86 o
   4   9   1      328.70      355.00     12.68 o
   5   9   1      197.58      197.81     16.61 o
   6   9   1        2.99       25.25      9.79 o
  -6  10   1       13.36       27.07      9.73 o
  -5  10   1      198.97      202.98     18.51 o
  -4  10   1      329.62      371.99     25.42 o
  -3  10   1       10.24       20.67      6.68 o
  -2  10   1       19.90       29.95      6.29 o
  -1  10   1      226.00      220.59      9.46 o
   0  10   1     1100.48     1165.47     16.01 o
   1  10   1       36.53       17.02      5.48 o
   2  10   1      172.88      179.24      6.88 o
   3  10   1      107.82      142.33     10.61 o
   4  10   1      309.93      323.73     13.20 o
   5  10   1      239.68      234.21     15.09 o
   6  10   1        1.99       25.19     18.42 o
  -6  11   1        0.87        3.33     11.20 o
  -5  11   1       15.96       44.88     10.69 o
  -4  11   1        7.55       10.15     10.99 o
  -3  11   1      139.56      143.77     13.53 o
  -2  11   1        0.02       10.72      5.87 o
  -1  11   1        8.69       19.54      5.10 o
   0  11   1        4.16        8.88      3.83 o
   1  11   1      479.22      486.22     13.98 o
   2  11   1      226.66      223.53      7.32 o
   3  11   1       94.89       95.76      7.69 o
   4  11   1        0.43       16.00      6.89 o
   5  11   1       18.26       28.58     16.54 o
   6  11   1       34.10       68.16     16.24 o
  -6  12   1        2.86       12.74     11.60 o
  -5  12   1        1.81        5.32     10.99 o
  -4  12   1       34.39       42.11     22.79 o
  -3  12   1        0.41        7.26      6.90 o
  -2  12   1      762.35      708.96     22.63 o
  -1  12   1     1118.39     1013.85     21.34 o
   0  12   1      500.08      529.49     13.17 o
   1  12   1     3359.26     3356.11     40.19 o
   2  12   1      352.49      331.49     14.54 o
   3  12   1      231.09      215.53     15.13 o
   4  12   1      237.35      236.18     28.58 o
   5  12   1        8.46       14.12     16.06 o
   6  12   1       14.81        5.55     13.89 o
  -5  13   1       55.84       66.53     15.60 o
  -4  13   1      518.27      482.16     31.43 o
  -3  13   1       37.38       44.94      7.61 o
  -2  13   1        1.01       13.92      7.07 o
  -1  13   1      151.32      144.41      9.69 o
   0  13   1      159.95      160.37     12.58 o
   1  13   1      186.23      192.36     10.41 o
   2  13   1       65.33       59.85      8.18 o
   3  13   1      909.96      851.81     28.25 o
   4  13   1      107.11      120.92     30.15 o
   5  13   1        7.66       25.51     11.64 o
  -5  14   1       48.83       73.17     16.41 o
  -4  14   1       75.19       68.04     16.22 o
  -3  14   1       37.72       31.82      8.60 o
  -2  14   1      675.82      662.32     22.25 o
  -1  14   1      887.04      902.26     21.79 o
   0  14   1      522.98      500.33     18.79 o
   1  14   1     2305.67     2311.84     35.11 o
   2  14   1      432.20      437.28     17.80 o
   3  14   1       69.55       65.76     10.39 o
   4  14   1      430.17      447.11     30.84 o
   5  14   1       11.44       36.56     14.85 o
  -5  15   1       28.27       21.42     13.27 o
  -4  15   1        6.62       11.46     12.01 o
  -3  15   1      315.85      316.95     16.63 o
  -2  15   1       19.21       28.23     11.53 o
  -1  15   1        6.50       13.84      6.16 o
   0  15   1      862.49      821.35     37.38 o
   1  15   1     1367.88     1328.41     27.28 o
   2  15   1       71.60       78.94      9.53 o
   3  15   1      633.81      660.17     27.01 o
   4  15   1      181.56      194.01     26.39 o
   5  15   1       81.84       97.35     46.52 o
  -5  16   1        3.68       19.09     13.52 o
  -4  16   1       55.87       80.16     16.74 o
  -3  16   1      159.58      134.53     12.36 o
  -2  16   1       65.67       85.07     10.40 o
  -1  16   1      829.43      807.11     22.11 o
   0  16   1       35.11       43.37     11.04 o
   1  16   1      737.34      725.28     24.50 o
   2  16   1      109.69      116.54     10.89 o
   3  16   1        4.37       26.16     10.36 o
   4  16   1        1.75        7.16     19.18 o
   5  16   1      116.92      135.15     30.96 o
  -4  17   1        6.78       35.17     16.09 o
  -3  17   1      108.68       90.20     10.99 o
  -2  17   1      149.67      138.04     12.61 o
  -1  17   1       44.68       59.19      7.88 o
   0  17   1        1.41       13.02      7.28 o
   1  17   1       29.41       31.94      7.89 o
   2  17   1       63.81       45.14      8.65 o
   3  17   1       41.45       40.36     14.60 o
   4  17   1        8.77       20.74     11.73 o
  -4  18   1       63.20       74.81     18.57 o
  -3  18   1      367.08      395.79     22.52 o
  -2  18   1      377.05      371.09     19.28 o
  -1  18   1      735.84      702.22     22.31 o
   0  18   1      271.98      326.47     17.99 o
   1  18   1       81.55       78.92      9.95 o
   2  18   1       29.31       30.18      9.84 o
   3  18   1       73.64       73.48     16.32 o
   4  18   1       10.35       22.75     15.36 o
  -3  19   1       10.46       16.81     18.47 o
  -2  19   1        1.88       17.41      9.10 o
  -1  19   1      182.43      174.59     12.65 o
   0  19   1       47.46       57.18     10.32 o
   1  19   1       85.08      105.89     14.56 o
   2  19   1      620.34      640.51     30.37 o
   3  19   1       16.27       27.28     13.82 o
  -3  20   1      162.59      167.27     23.25 o
  -2  20   1       19.67       48.16     12.88 o
  -1  20   1       20.58       36.63      9.23 o
   0  20   1      322.89      334.91     19.36 o
   1  20   1        3.41       -4.10      9.26 o
   2  20   1      198.14      226.65     19.91 o
   3  20   1       87.12      119.27     23.02 o
  -2  21   1      259.02      257.13     21.50 o
  -1  21   1       84.18       92.89     12.71 o
   0  21   1      199.94      227.68     17.32 o
   1  21   1       47.73       63.43     13.44 o
   2  21   1       55.05       87.46     14.73 o
  -1  22   1       72.69       78.52     15.08 o
   0  22   1        3.47       11.50      9.72 o
   1  22   1        3.67       15.22     10.82 o
  -7   0   2       11.51        6.24     20.73 o
  -6   0   2       78.92       56.27     21.61 o
  -5   0   2      849.58      837.85     51.58 o
  -4   0   2       15.39       17.78      4.93 o
  -3   0   2     2303.68     2300.65     27.71 o
  -2   0   2    14067.82    14183.68     89.42 o
  -1   0   2     6800.94     7350.45     69.73 o
   1   0   2     3196.07     3252.88     62.57 o
   2   0   2    28223.31    27981.60    421.36 o
   3   0   2     2882.57     2715.13     43.85 o
   4   0   2     1624.93     1558.86     47.12 o
   5   0   2      402.93      427.24     20.33 o
   6   0   2       10.17       24.48     12.43 o
   7   0   2       71.12       94.66     19.17 o
  -7   1   2      161.55      211.13     26.62 o
  -6   1   2      139.77       89.02     15.72 o
  -5   1   2        0.60       10.48      5.02 o
  -4   1   2      140.92      146.42      6.48 o
  -3   1   2      266.81      273.25      6.74 o
  -2   1   2     1058.39     1021.52      9.73 o
  -1   1   2     2901.25     3036.30     26.75 o
   1   1   2     7137.93     7637.37     46.93 o
   2   1   2      995.48      888.07      9.68 o
   3   1   2     3630.43     3939.88     27.32 o
   4   1   2      347.83      298.23      6.42 o
   5   1   2      196.79      183.48     10.02 o
   6   1   2      135.46      137.92     17.72 o
   7   1   2      270.74      258.77     22.38 o
  -7   2   2      134.18      172.43     24.20 o
  -6   2   2        9.46        2.19     12.31 o
  -5   2   2     1439.15     1541.81     27.42 o
  -4   2   2        7.96       13.51      4.26 o
  -3   2   2     5045.24     4936.76     48.55 o
  -2   2   2     1271.52     1200.59     14.56 o
  -1   2   2    17392.72    18259.46    114.50 o
   1   2   2     1247.53     1385.71     16.31 o
   2   2   2      316.93      394.11      8.02 o
   3   2   2      103.52       68.68      3.54 o
   4   2   2     1045.68     1030.00     14.69 o
   5   2   2       24.93       27.64      5.06 o
   6   2   2      205.97      263.74     17.45 o
   7   2   2       75.44      102.48     13.97 o
  -7   3   2       43.82       65.26     39.21 o
  -6   3   2      223.30      252.23     28.32 o
  -5   3   2     1179.65     1146.30     24.45 o
  -4   3   2      265.00      269.72      8.21 o
  -3   3   2       41.60       57.18      3.49 o
  -2   3   2     3486.90     3477.43     34.68 o
  -1   3   2      531.24      559.31     10.60 o
   0   3   2      371.98      385.20      9.80 o
   1   3   2    11624.76    11743.20     61.09 o
   2   3   2     1211.21     1214.42     15.00 o
   3   3   2       27.87       44.93      4.29 o
   4   3   2      113.72      121.06      5.91 o
   5   3   2      356.17      331.38     12.83 o
   6   3   2        0.89       23.87      8.85 o
   7   3   2       26.92       60.93     12.71 o
  -7   4   2      109.64      165.73     45.37 o
  -6   4   2        0.17       25.28     29.14 o
  -5   4   2       64.60       75.56      9.22 o
  -4   4   2     1714.31     1592.54     25.45 o
  -3   4   2      464.77      563.58     15.00 o
  -2   4   2      414.93      478.45     15.70 o
  -1   4   2     9843.99    10153.02     51.74 o
   0   4   2    15220.58    15915.65    108.79 o
   1   4   2        1.79        9.42      2.18 o
   2   4   2      211.75      221.23      8.42 o
   3   4   2       38.54       35.70      4.14 o
   4   4   2     1076.14     1032.68     17.54 o
   5   4   2        3.56       13.45      5.47 o
   6   4   2      226.89      292.36     15.77 o
  -6   5   2      189.66      179.70     26.50 o
  -5   5   2      665.75      715.25     23.20 o
  -4   5   2       58.65       75.41      7.66 o
  -3   5   2      443.61      432.85     20.38 o
  -2   5   2     6035.87     6474.90     51.48 o
  -1   5   2       57.81       56.28      2.75 o
   0   5   2     2344.74     2515.65     22.00 o
   1   5   2      473.31      457.59      7.19 o
   2   5   2       88.98       70.54      3.71 o
   3   5   2      581.13      494.26     15.21 o
   4   5   2       13.95       11.84      4.92 o
   5   5   2      154.78      158.83      9.73 o
   6   5   2      555.22      494.95     20.11 o
  -6   6   2      119.48      124.31     14.40 o
  -5   6   2      264.96      290.39     15.52 o
  -4   6   2      709.08      714.73     29.70 o
  -3   6   2        5.00       -3.94      5.16 o
  -2   6   2     1522.90     1510.38     24.25 o
  -1   6   2     5809.72     5893.89     34.85 o
   0   6   2     1240.72     1322.47     13.39 o
   1   6   2      507.14      428.34      9.20 o
   2   6   2     1088.91      993.72     29.20 o
   3   6   2       42.54       35.58      2.74 o
   4   6   2      546.21      559.67     13.12 o
   5   6   2      575.40      562.85     17.24 o
   6   6   2      471.07      508.48     22.26 o
  -6   7   2      283.39      284.72     18.75 o
  -5   7   2        0.18        0.59      6.52 o
  -4   7   2       53.92       39.58      8.14 o
  -3   7   2     1664.74     1549.21     31.40 o
  -2   7   2      432.88      525.45     10.67 o
  -1   7   2     1532.29     1535.58     16.82 o
   0   7   2     1263.65     1223.66     13.60 o
   1   7   2      166.14      257.46      8.37 o
   2   7   2       34.33       32.22      4.39 o
   3   7   2     2082.16     2046.36     27.15 o
   4   7   2      521.20      480.72     12.05 o
   5   7   2       59.29       74.77      8.26 o
   6   7   2      242.56      236.69     15.97 o
  -6   8   2       22.63       27.92      8.56 o
  -5   8   2        6.02       12.37     13.73 o
  -4   8   2       35.46       35.14      6.77 o
  -3   8   2       85.12      108.29      9.02 o
  -2   8   2      611.46      567.23     11.89 o
  -1   8   2     3644.37     3718.23     36.95 o
   0   8   2     1982.00     2107.78     22.00 o
   1   8   2      608.22      512.40     11.87 o
   2   8   2      379.65      391.32     12.83 o
   3   8   2       13.38       23.71      3.39 o
   4   8   2       56.30       57.17      7.44 o
   5   8   2      500.01      508.99     18.06 o
   6   8   2       43.61       42.06      9.57 o
  -6   9   2      225.81      214.50     15.85 o
  -5   9   2        9.80       17.60      7.44 o
  -4   9   2      278.44      277.94     13.85 o
  -3   9   2     1513.91     1427.92     28.44 o
  -2   9   2       55.84       71.35      5.32 o
  -1   9   2      201.70      216.64      9.08 o
   0   9   2      125.36      136.23      6.38 o
   1   9   2     4077.15     4266.55     39.94 o
   2   9   2      245.84      246.70     11.01 o
   3   9   2     2746.02     2656.14     29.37 o
   4   9   2     1032.61      999.45     22.47 o
   5   9   2      283.38      292.48     19.52 o
   6   9   2      675.10      661.52     38.30 o
  -6  10   2      114.33      133.04     14.08 o
  -5  10   2      238.30      246.22     15.83 o
  -4  10   2      663.94      676.61     26.14 o
  -3  10   2       20.61       45.60      6.45 o
  -2  10   2      541.49      560.96     17.78 o
  -1  10   2       86.78      122.62      7.52 o
   0  10   2      459.02      481.61     12.50 o
   1  10   2        5.34        8.46      4.00 o
   2  10   2     1219.48     1226.60     24.09 o
   3  10   2     2437.00     2419.91     28.38 o
   4  10   2      262.22      220.80     11.12 o
   5  10   2      240.03      268.56     16.08 o
   6  10   2      276.91      295.51     21.40 o
  -6  11   2      243.71      243.24     24.21 o
  -5  11   2        8.02       16.55      8.40 o
  -4  11   2       18.48       14.12      9.56 o
  -3  11   2      218.44      215.26     11.59 o
  -2  11   2        1.73        2.84      5.97 o
  -1  11   2      192.98      186.84      9.60 o
   0  11   2      396.52      433.66     13.14 o
   1  11   2      828.40      810.32     17.04 o
   2  11   2       74.17       75.63      5.14 o
   3  11   2     2052.08     1947.10     25.31 o
   4  11   2      300.24      299.02     17.23 o
   5  11   2        1.49       -0.65      8.10 o
   6  11   2      142.37      162.20     19.83 o
  -6  12   2        0.05       -3.95     22.81 o
  -5  12   2      606.51      573.35     59.74 o
  -4  12   2      358.74      318.42     30.67 o
  -3  12   2      666.82      664.02     19.76 o
  -2  12   2       54.52       57.33      8.07 o
  -1  12   2      837.97      871.79     19.88 o
   0  12   2     1494.41     1459.90     29.13 o
   1  12   2        4.89       -1.05      5.28 o
   2  12   2      204.63      193.21      7.27 o
   3  12   2       22.72       38.28      7.97 o
   4  12   2       54.77       44.57     10.53 o
   5  12   2       61.94       60.98     12.09 o
   6  12   2        0.28       19.10     12.92 o
  -5  13   2       31.31       35.03     13.41 o
  -4  13   2       20.59       39.89     13.30 o
  -3  13   2        0.99        9.33      6.91 o
  -2  13   2       41.38       48.01      8.25 o
  -1  13   2       67.92       74.26      7.84 o
   0  13   2      233.04      220.11     13.09 o
   1  13   2      613.66      631.28     19.46 o
   2  13   2       71.81      101.45     10.67 o
   3  13   2      260.14      219.73     13.23 o
   4  13   2        4.71        4.43      8.74 o
   5  13   2       17.25       31.85     19.54 o
  -5  14   2        0.22       10.29     17.55 o
  -4  14   2      414.35      439.78     46.28 o
  -3  14   2        5.59       -3.63      7.15 o
  -2  14   2      131.89      137.56     11.38 o
  -1  14   2       47.58       54.95     11.04 o
   0  14   2      324.71      332.47     17.44 o
   1  14   2      504.30      512.42     18.36 o
   2  14   2       69.18       60.28      8.31 o
   3  14   2      207.00      194.36     15.07 o
   4  14   2       29.63       46.95     19.16 o
   5  14   2        8.79       18.38     13.01 o
  -5  15   2       66.87       49.08     27.24 o
  -4  15   2        2.92        0.69     10.05 o
  -3  15   2       10.41        4.70      6.95 o
  -2  15   2      883.78      873.72     28.27 o
  -1  15   2       48.17       54.07      7.18 o
   0  15   2      187.39      176.28     13.42 o
   1  15   2      734.00      693.52     25.79 o
   2  15   2       35.30       38.56      7.47 o
   3  15   2       19.21       24.03      9.11 o
   4  15   2      166.33      176.31     21.63 o
   5  15   2       16.70       41.49     13.67 o
  -5  16   2       12.26       29.37     14.63 o
  -4  16   2      127.38      170.75     21.33 o
  -3  16   2       29.25       20.48     10.35 o
  -2  16   2      402.89      364.70     18.03 o
  -1  16   2      646.93      602.13     19.40 o
   0  16   2      359.71      367.84     17.65 o
   1  16   2      126.04      134.44     11.38 o
   2  16   2      352.37      318.32     16.09 o
   3  16   2      614.18      569.39     34.28 o
   4  16   2      150.57      175.22     32.55 o
  -4  17   2        3.86       34.63     14.64 o
  -3  17   2       10.77       21.85      9.92 o
  -2  17   2       30.83       44.67     10.31 o
  -1  17   2        1.99       18.96      6.67 o
   0  17   2       54.61       70.40     12.14 o
   1  17   2       59.30       70.11     11.07 o
   2  17   2      116.79      107.45     13.94 o
   3  17   2       74.33      109.09     18.52 o
   4  17   2       27.96       35.25     17.80 o
  -4  18   2        0.05       40.70     15.41 o
  -3  18   2       72.10       70.47     12.97 o
  -2  18   2      119.25      125.20     12.29 o
  -1  18   2       96.71       98.22      9.81 o
   0  18   2      157.26      164.37     13.81 o
   1  18   2       24.44       30.44      9.92 o
   2  18   2       83.88      105.72     14.05 o
   3  18   2        0.00       30.69     16.89 o
   4  18   2       64.28       51.78     23.24 o
  -3  19   2       16.11       22.36      9.29 o
  -2  19   2       92.08       72.25     14.56 o
  -1  19   2       18.59       29.18      7.52 o
   0  19   2        0.01       13.23      8.16 o
   1  19   2       43.58       63.63     12.79 o
   2  19   2       69.32       70.21     12.93 o
   3  19   2       50.18       69.01     16.83 o
  -3  20   2      104.09      116.19     16.87 o
  -2  20   2      270.24      292.72     22.33 o
  -1  20   2       97.83      115.50     11.56 o
   0  20   2      234.17      234.55     16.64 o
   1  20   2      217.04      181.08     17.97 o
   2  20   2      307.43      286.35     21.66 o
   3  20   2       45.90       25.43     17.26 o
  -2  21   2        5.26        2.62     11.15 o
  -1  21   2        7.93       22.05      8.92 o
   0  21   2       84.07      102.61     13.00 o
   1  21   2       48.36       50.74     12.49 o
   2  21   2        9.95        3.52     10.04 o
  -1  22   2      417.78      403.92     26.65 o
   0  22   2      285.43      264.27     21.73 o
   1  22   2       17.90       31.42     11.78 o
  -7   1   3       13.74       12.21     14.21 o
  -6   1   3       29.30       46.61     14.98 o
  -5   1   3      129.07      119.33      8.65 o
  -4   1   3        8.02       12.60      3.25 o
  -3   1   3        8.30       13.51      2.69 o
  -2   1   3     1897.63     2082.92     32.47 o
  -1   1   3    17832.73    18801.30    137.42 o
   0   1   3       19.88       19.42      2.74 o
   1   1   3     3765.98     3839.83     39.12 o
   2   1   3      803.01      763.84     11.39 o
   3   1   3      169.91      192.39      6.81 o
   4   1   3       35.76       25.33      3.66 o
   5   1   3      207.42      211.09     10.70 o
   6   1   3       12.51       11.04     10.60 o
   7   1   3        0.84       22.26     12.28 o
  -7   2   3       26.99       81.59     19.65 o
  -6   2   3      241.47      185.07     21.00 o
  -5   2   3      495.54      522.86     16.19 o
  -4   2   3      535.81      540.55     13.44 o
  -3   2   3     2327.53     2258.64     44.96 o
  -2   2   3      540.66      519.43     12.05 o
  -1   2   3      567.41      590.55     11.41 o
   0   2   3      156.88      160.67      7.03 o
   1   2   3     4320.42     4466.02     34.03 o
   2   2   3      500.23      484.58      9.68 o
   3   2   3        1.85       14.20      3.25 o
   4   2   3      143.61      131.34      5.53 o
   5   2   3      155.72      168.25      9.72 o
   6   2   3      360.33      397.66     21.02 o
   7   2   3       50.06       67.57     13.88 o
  -7   3   3       15.52       50.05     17.26 o
  -6   3   3       11.92       19.89     28.97 o
  -5   3   3      568.90      548.82     16.85 o
  -4   3   3      578.14      557.72     24.51 o
  -3   3   3     1404.43     1417.87     27.19 o
  -2   3   3     1778.33     1772.27     28.01 o
  -1   3   3      135.96      130.44      3.78 o
   0   3   3     4072.51     4232.90     40.25 o
   1   3   3       15.24       21.69      2.42 o
   2   3   3      888.02      830.92     13.42 o
   3   3   3     3201.50     3104.47     30.50 o
   4   3   3     1255.32     1230.21     19.41 o
   5   3   3      535.39      540.82     16.00 o
   6   3   3       42.90       49.67     10.63 o
   7   3   3       39.40       62.66     19.20 o
  -6   4   3       83.36       79.07     14.54 o
  -5   4   3       43.98       48.18      7.83 o
  -4   4   3        8.16       10.31      5.24 o
  -3   4   3      325.30      326.49     13.60 o
  -2   4   3       55.31       68.28      6.10 o
  -1   4   3      175.23      196.08      7.47 o
   0   4   3    12876.42    13249.72     88.71 o
   1   4   3     1283.14     1374.35     14.90 o
   2   4   3       24.01       27.51      4.16 o
   3   4   3     1517.03     1437.91     19.93 o
   4   4   3     1025.52      976.66     20.28 o
   5   4   3      374.35      398.39     14.31 o
   6   4   3      364.76      414.93     20.27 o
  -6   5   3        7.62       25.56      9.69 o
  -5   5   3      496.73      481.38     19.24 o
  -4   5   3       34.98       46.41      6.70 o
  -3   5   3      348.08      382.74     14.89 o
  -2   5   3     1839.25     1829.10     23.69 o
  -1   5   3       24.93       25.84      2.85 o
   0   5   3     5098.33     5548.28     54.28 o
   1   5   3     5007.82     5083.32     51.97 o
   2   5   3      426.44      362.05      7.41 o
   3   5   3       18.98       19.62      3.91 o
   4   5   3       91.36      107.86      6.99 o
   5   5   3      332.79      363.24     14.89 o
   6   5   3        1.36       18.71      8.89 o
  -6   6   3       45.10       25.98     11.22 o
  -5   6   3      108.05      120.78     15.10 o
  -4   6   3      128.79      145.79     13.13 o
  -3   6   3      296.17      289.36     19.77 o
  -2   6   3     1695.93     1650.29     22.48 o
  -1   6   3     1615.72     1759.43     17.33 o
   0   6   3     2076.28     2096.67     26.84 o
   1   6   3       31.23       45.66      4.03 o
   2   6   3      198.47      149.21      5.51 o
   3   6   3      813.79      821.58     12.26 o
   4   6   3       50.97       45.15      6.19 o
   5   6   3      154.48      141.79     10.16 o
   6   6   3      505.55      534.89     22.93 o
  -6   7   3        1.85       -2.13     10.22 o
  -5   7   3      175.42      186.53     15.46 o
  -4   7   3      191.17      213.86     12.16 o
  -3   7   3      165.11      170.82     10.35 o
  -2   7   3      120.53      164.93      5.55 o
  -1   7   3       49.25       65.72      4.08 o
   0   7   3        0.66       -2.41      4.23 o
   1   7   3      735.10      716.60     13.11 o
   2   7   3     1728.87     1559.09     18.37 o
   3   7   3       41.96       35.56      3.11 o
   4   7   3       56.73       67.53      6.84 o
   5   7   3      108.10      129.60     12.03 o
   6   7   3      109.31      155.90     14.53 o
  -6   8   3       31.21       34.34      8.88 o
  -5   8   3       39.70       54.65     10.53 o
  -4   8   3       31.83       48.02      7.69 o
  -3   8   3     1948.89     1834.90     32.27 o
  -2   8   3     1837.03     1800.81     22.85 o
  -1   8   3     5496.33     5995.07     55.34 o
   0   8   3     6019.58     6150.65     50.96 o
   1   8   3     4722.07     5217.36     43.93 o
   2   8   3     2817.10     2715.74     29.50 o
   3   8   3       62.85       57.92      4.00 o
   4   8   3       14.14       18.77      5.60 o
   5   8   3      366.06      382.32     18.63 o
   6   8   3       17.10       19.52      7.83 o
  -6   9   3        7.93       15.81     11.51 o
  -5   9   3       49.80       66.69     18.83 o
  -4   9   3      145.71      138.59     10.75 o
  -3   9   3       18.04       27.85      6.47 o
  -2   9   3       16.18        7.23      2.89 o
  -1   9   3     3149.51     3337.21     36.68 o
   0   9   3      321.05      313.93      8.93 o
   1   9   3     1835.96     1997.77     25.09 o
   2   9   3       43.29       37.78      4.44 o
   3   9   3      102.45       93.45      6.01 o
   4   9   3       13.06       14.94      5.90 o
   5   9   3      107.86      104.80      9.49 o
   6   9   3      102.37      121.74     19.16 o
  -6  10   3       14.41       31.37      9.42 o
  -5  10   3        3.65       21.36     10.11 o
  -4  10   3      129.65      129.30     10.92 o
  -3  10   3      302.43      315.72     14.21 o
  -2  10   3      826.82      805.21     17.44 o
  -1  10   3      949.72     1019.36     19.99 o
   0  10   3      168.62      183.88      7.18 o
   1  10   3      463.26      468.19     12.73 o
   2  10   3      136.70      140.44      6.73 o
   3  10   3     1088.03     1089.15     19.25 o
   4  10   3        0.43       10.95      5.50 o
   5  10   3      371.42      357.60     26.14 o
   6  10   3      109.86      105.96     20.27 o
  -6  11   3       39.89       42.46     12.35 o
  -5  11   3       52.13       88.03     15.60 o
  -4  11   3        0.29       18.30      6.90 o
  -3  11   3      496.99      541.11     17.34 o
  -2  11   3      147.63      181.04      9.29 o
  -1  11   3       34.66       47.29      6.90 o
   0  11   3       92.12       82.47      7.56 o
   1  11   3      212.90      183.85      8.52 o
   2  11   3      114.26      114.75      6.28 o
   3  11   3     2397.51     2414.04     31.28 o
   4  11   3      212.85      209.38     16.54 o
   5  11   3       58.29       58.21     14.59 o
   6  11   3       34.94       42.24     16.45 o
  -6  12   3       54.28       45.63     14.67 o
  -5  12   3      212.11      176.14     33.44 o
  -4  12   3      431.19      452.95     31.45 o
  -3  12   3      214.25      209.72     13.28 o
  -2  12   3     1427.58     1390.04     28.82 o
  -1  12   3     2598.77     2539.60     35.39 o
   0  12   3     2893.22     3053.52     43.60 o
   1  12   3     2170.71     2139.98     29.16 o
   2  12   3      414.96      384.94     19.46 o
   3  12   3      298.49      278.77     13.96 o
   4  12   3       84.23       78.04     12.18 o
   5  12   3      177.67      183.12     17.10 o
  -5  13   3        2.65        1.38     10.68 o
  -4  13   3       23.86       17.32     10.53 o
  -3  13   3        4.21       13.04      6.88 o
  -2  13   3       39.11       40.26      6.41 o
  -1  13   3      498.48      523.89     16.47 o
   0  13   3        0.53        8.91      7.30 o
   1  13   3      261.29      286.45     15.34 o
   2  13   3      197.76      220.07     10.89 o
   3  13   3       25.67       39.65      7.52 o
   4  13   3      116.83       89.54     12.51 o
   5  13   3       12.78       25.46     10.58 o
  -5  14   3       15.57       10.51     11.79 o
  -4  14   3      116.50      129.26     19.74 o
  -3  14   3       13.71        6.56      7.25 o
  -2  14   3      608.02      606.47     18.31 o
  -1  14   3     1522.46     1474.19     28.52 o
   0  14   3      752.40      688.53     23.57 o
   1  14   3     2039.80     2028.55     35.96 o
   2  14   3      956.74      914.16     21.46 o
   3  14   3      455.96      435.28     18.29 o
   4  14   3      104.64       88.66     14.48 o
   5  14   3       35.27       13.29     12.30 o
  -5  15   3       31.68       51.00     15.53 o
  -4  15   3      114.66      114.22     21.98 o
  -3  15   3      104.57      131.83     10.88 o
  -2  15   3      535.86      524.57     17.72 o
  -1  15   3      215.89      208.84     12.12 o
   0  15   3      258.62      279.68     20.79 o
   1  15   3       11.84       21.62      9.19 o
   2  15   3      271.36      281.27     14.86 o
   3  15   3      188.05      216.44     22.24 o
   4  15   3        0.32       27.01     17.98 o
   5  15   3       11.31        6.04     11.47 o
  -4  16   3       32.88       28.18     12.45 o
  -3  16   3       46.30       28.69      6.99 o
  -2  16   3      584.97      537.46     18.55 o
  -1  16   3      314.70      296.88     14.26 o
   0  16   3       99.27       96.61     10.85 o
   1  16   3     1654.64     1608.74     34.18 o
   2  16   3       99.74       88.69     15.63 o
   3  16   3      157.60      206.47     22.52 o
   4  16   3        9.89        6.10     16.16 o
  -4  17   3       13.23       23.35     13.26 o
  -3  17   3       59.23       62.64      9.00 o
  -2  17   3      346.35      348.85     18.42 o
  -1  17   3       66.37       61.76      9.22 o
   0  17   3      182.74      170.83     14.19 o
   1  17   3      155.52      148.00     15.10 o
   2  17   3       18.41       22.13      9.36 o
   3  17   3      122.01      134.07     20.38 o
   4  17   3        0.35        8.42     15.34 o
  -4  18   3        2.61        1.98     10.75 o
  -3  18   3      238.10      275.23     19.82 o
  -2  18   3       46.21       45.75      9.30 o
  -1  18   3        0.08       17.46      7.20 o
   0  18   3      570.72      598.07     23.75 o
   1  18   3      283.18      265.53     19.38 o
   2  18   3      596.09      572.35     27.81 o
   3  18   3       60.35       94.61     18.07 o
   4  18   3        0.28       20.84     15.61 o
  -3  19   3       12.15       26.96     18.42 o
  -2  19   3      114.24      132.72     13.20 o
  -1  19   3        7.23        4.93      6.40 o
   0  19   3       15.30        4.98      9.54 o
   1  19   3        5.32       17.14      9.58 o
   2  19   3        0.06       19.93     17.03 o
   3  19   3        2.02        7.55     19.58 o
  -3  20   3        0.06       14.81     13.21 o
  -2  20   3      134.11      138.26     13.96 o
  -1  20   3       78.78       98.13     10.72 o
   0  20   3      211.68      240.95     24.59 o
   1  20   3       20.90       46.36     11.81 o
   2  20   3      133.50      121.02     20.35 o
   3  20   3       77.30       77.48     18.55 o
  -2  21   3       16.94       30.58     11.98 o
  -1  21   3        6.36       18.58      8.34 o
   0  21   3        0.46       22.61     10.29 o
   1  21   3       31.90       48.07     14.42 o
   2  21   3      161.97      199.34     19.67 o
  -1  22   3       24.83       29.43     11.61 o
   0  22   3       57.58       99.67     15.45 o
   1  22   3        0.39       10.00     11.53 o
  -7   0   4      206.23      199.02     36.72 o
  -6   0   4      617.58      606.02     51.72 o
  -5   0   4     1081.43     1120.67     39.86 o
  -4   0   4        2.77        1.45      5.17 o
  -3   0   4     8960.32     8688.10    120.57 o
  -2   0   4     3619.25     3153.78     62.79 o
  -1   0   4     4211.43     4693.50     57.14 o
   0   0   4     2586.11     2820.05     51.83 o
   1   0   4     7077.39     7840.68     78.37 o
   2   0   4      707.72      573.33     13.77 o
   3   0   4      577.41      677.71     16.37 o
   4   0   4      286.70      266.36     10.77 o
   5   0   4      428.11      401.16     20.50 o
   6   0   4      234.44      246.24     25.17 o
   7   0   4        0.11       -0.78     15.65 o
  -7   1   4      159.16      179.93     25.78 o
  -6   1   4       41.71       52.75     15.39 o
  -5   1   4     2792.51     2764.53     45.29 o
  -4   1   4     1161.28     1101.54     17.04 o
  -3   1   4      296.62      341.89      8.33 o
  -2   1   4     3509.33     3469.55     29.08 o
  -1   1   4      841.09      843.51     16.91 o
   0   1   4      797.16      858.33     14.57 o
   1   1   4     1167.21     1238.58     17.57 o
   2   1   4     2425.69     2396.88     39.60 o
   3   1   4       44.72       66.28      5.00 o
   4   1   4     1521.65     1471.78     17.75 o
   5   1   4        9.21       23.24      5.95 o
   6   1   4        3.27       29.91     11.61 o
   7   1   4       24.20       48.29     16.11 o
  -7   2   4      219.45      257.74     36.60 o
  -6   2   4        0.00      -20.01     11.86 o
  -5   2   4       51.07       52.39      6.75 o
  -4   2   4      730.41      674.81     29.73 o
  -3   2   4     4829.99     4721.98     96.52 o
  -2   2   4      180.76      153.32      6.57 o
  -1   2   4    17890.04    18604.64    118.77 o
   0   2   4     5602.79     5591.40     60.57 o
   1   2   4       15.64       49.29      3.45 o
   2   2   4     1196.16     1186.74     17.53 o
   3   2   4       59.48       67.27      4.47 o
   4   2   4      802.88      836.07     16.08 o
   5   2   4      125.84      154.82      9.62 o
   6   2   4      356.05      383.67     23.97 o
  -7   3   4      221.20      262.36     28.55 o
  -6   3   4       68.30       51.55     13.51 o
  -5   3   4      718.58      678.98     18.92 o
  -4   3   4       48.56       24.20      5.81 o
  -3   3   4      454.80      508.90     16.68 o
  -2   3   4     5751.94     5950.12     54.25 o
  -1   3   4     6340.35     6455.46     44.14 o
   0   3   4     2179.69     2214.60     33.10 o
   1   3   4     6519.71     6946.80     40.30 o
   2   3   4     1335.00     1420.62     18.49 o
   3   3   4      828.75      793.90     15.93 o
   4   3   4     1162.12     1126.95     20.13 o
   5   3   4       10.22       17.44      6.34 o
   6   3   4      324.64      314.56     18.27 o
  -6   4   4      512.29      487.26     33.34 o
  -5   4   4      238.80      240.92     12.92 o
  -4   4   4      242.84      242.63     12.26 o
  -3   4   4      376.77      345.82     14.24 o
  -2   4   4     3290.60     3415.35     44.43 o
  -1   4   4     1878.67     1864.99     22.37 o
   0   4   4        0.49       -1.25      4.13 o
   1   4   4    20351.07    20705.04    131.60 o
   2   4   4       84.19       84.32      6.84 o
   3   4   4     1056.23      950.90     19.00 o
   4   4   4     3087.04     3015.88     38.51 o
   5   4   4      246.09      258.86     13.92 o
   6   4   4      583.28      544.70     23.15 o
  -6   5   4      910.04      805.37     36.52 o
  -5   5   4       52.27       46.88      7.37 o
  -4   5   4      237.39      235.00     12.11 o
  -3   5   4        2.55        5.20      5.10 o
  -2   5   4      106.10      137.13      8.41 o
  -1   5   4     1596.78     1648.78     18.97 o
   0   5   4     6204.68     6519.16     62.12 o
   1   5   4     3995.34     4170.65     32.85 o
   2   5   4     1752.15     1658.03     28.32 o
   3   5   4     1229.02     1264.86     21.17 o
   4   5   4      233.44      239.69      9.71 o
   5   5   4        3.11       11.36      5.74 o
   6   5   4       19.97       32.09     13.32 o
  -6   6   4       14.57       26.73     16.14 o
  -5   6   4      116.77      119.11     12.59 o
  -4   6   4     2631.53     2642.32     49.63 o
  -3   6   4     1108.12     1175.93     56.13 o
  -2   6   4     5894.48     5829.60     48.40 o
  -1   6   4     1061.95     1035.85     13.26 o
   0   6   4       70.12       72.31      3.86 o
   1   6   4    12947.71    13328.00     91.21 o
   2   6   4     1930.57     1929.98     17.44 o
   3   6   4       81.83      107.16      7.05 o
   4   6   4      105.31      113.74      7.54 o
   5   6   4      109.65       99.75      9.01 o
   6   6   4      187.23      184.65     16.09 o
  -6   7   4      305.84      272.71     20.56 o
  -5   7   4        9.48       18.21      8.61 o
  -4   7   4     2900.93     2768.19     52.25 o
  -3   7   4     1671.22     1652.89     36.27 o
  -2   7   4     1072.73      990.31     18.99 o
  -1   7   4     1168.99     1123.07     14.57 o
   0   7   4     2658.99     2788.03     44.22 o
   1   7   4    10682.86    11507.17    102.29 o
   2   7   4     8055.19     8441.42     76.11 o
   3   7   4     2233.52     2150.58     38.75 o
   4   7   4       34.10       42.17      7.07 o
   5   7   4        0.14       11.53      5.98 o
   6   7   4        1.93        9.96      8.68 o
  -6   8   4        0.10        0.60     11.07 o
  -5   8   4       23.10       25.87     10.10 o
  -4   8   4      879.74      822.46     23.42 o
  -3   8   4      313.40      348.15     13.06 o
  -2   8   4      773.33      741.89     13.15 o
  -1   8   4     1752.63     1642.81     19.61 o
   0   8   4      395.36      418.80     31.08 o
   1   8   4     1374.73     1309.35     18.76 o
   2   8   4     3417.43     3289.20     33.01 o
   3   8   4        0.32        2.87      2.75 o
   4   8   4        7.41       11.56      4.49 o
   5   8   4       77.92       86.99     11.01 o
   6   8   4        1.72        2.69      8.83 o
  -6   9   4      694.65      674.06     26.59 o
  -5   9   4       68.69       75.54     11.82 o
  -4   9   4      990.90      940.05     25.46 o
  -3   9   4      249.72      224.77     11.31 o
  -2   9   4       56.95       65.98      4.37 o
  -1   9   4       22.48       38.46      4.65 o
   0   9   4     4247.76     4412.19     56.41 o
   1   9   4      740.93      720.49     14.34 o
   2   9   4      395.73      333.37      9.66 o
   3   9   4     3930.45     3742.50     41.59 o
   4   9   4      341.02      289.07     10.96 o
   5   9   4       70.62       98.02      9.14 o
   6   9   4       79.39       70.02     33.47 o
  -6  10   4       15.89       18.49     10.39 o
  -5  10   4       33.83       32.29     11.96 o
  -4  10   4       73.57       82.65      9.21 o
  -3  10   4     1046.72     1013.77     27.24 o
  -2  10   4        6.03       10.87      3.75 o
  -1  10   4      281.67      295.59     12.58 o
   0  10   4       44.62       35.79      4.47 o
   1  10   4      230.52      258.29     10.45 o
   2  10   4      313.35      298.55     14.29 o
   3  10   4       37.03       48.38     11.02 o
   4  10   4       23.42       28.64      5.90 o
   5  10   4      674.45      765.20     43.28 o
   6  10   4       59.21       91.56     17.20 o
  -6  11   4      197.69      191.12     17.91 o
  -5  11   4      148.49      135.04     15.79 o
  -4  11   4       24.05       41.78      8.47 o
  -3  11   4      306.47      321.94     13.78 o
  -2  11   4      332.26      314.62     11.26 o
  -1  11   4        3.69       13.67      6.32 o
   0  11   4     1634.14     1639.54     23.00 o
   1  11   4      106.47       97.69      7.64 o
   2  11   4      318.96      285.97     13.06 o
   3  11   4      912.05      903.96     22.95 o
   4  11   4       36.32       44.58      7.89 o
   5  11   4      179.64      186.19     16.93 o
   6  11   4      155.36      192.08     22.68 o
  -5  12   4       10.51       25.76     11.01 o
  -4  12   4      452.63      455.60     19.71 o
  -3  12   4      439.59      414.44     15.88 o
  -2  12   4       56.68       69.31      6.60 o
  -1  12   4       18.12       12.95      6.13 o
   0  12   4      268.38      254.01      8.98 o
   1  12   4      104.93       97.19      6.81 o
   2  12   4      596.90      566.37     18.39 o
   3  12   4      119.58      111.46      8.46 o
   4  12   4       11.66       11.34     10.71 o
   5  12   4      137.21      149.41     15.78 o
  -5  13   4       85.12       50.94     17.80 o
  -4  13   4        1.54        2.21     10.76 o
  -3  13   4      120.00      119.41     11.27 o
  -2  13   4      412.07      436.15     14.17 o
  -1  13   4      140.59      136.32      9.64 o
   0  13   4       56.80       54.64      8.51 o
   1  13   4       91.01       99.07      7.25 o
   2  13   4      138.82      144.24     10.72 o
   3  13   4      259.01      270.87     24.22 o
   4  13   4       20.79       11.16      8.53 o
   5  13   4        3.29        4.77      8.62 o
  -5  14   4        1.76       33.71     13.62 o
  -4  14   4       22.83       34.73     26.19 o
  -3  14   4       69.05       78.12      9.99 o
  -2  14   4      861.56      787.38     19.46 o
  -1  14   4      492.93      522.80     23.08 o
   0  14   4      106.10      107.85     14.87 o
   1  14   4      397.49      430.01     13.55 o
   2  14   4      897.48      869.50     24.19 o
   3  14   4      191.92      182.12     15.24 o
   4  14   4      335.58      288.93     20.99 o
   5  14   4        0.49        8.42      9.56 o
  -5  15   4       55.99       77.00     17.66 o
  -4  15   4      117.55      134.71     18.88 o
  -3  15   4       52.75       46.73      9.06 o
  -2  15   4        0.19       21.09      6.03 o
  -1  15   4      491.81      468.83     17.23 o
   0  15   4      799.23      820.50     44.27 o
   1  15   4       14.86       25.23      6.75 o
   2  15   4     1488.82     1468.48     42.45 o
   3  15   4       40.88       43.86     10.65 o
   4  15   4        0.07       18.50     23.55 o
   5  15   4        0.05       -6.95     12.81 o
  -4  16   4       11.49        8.00     20.57 o
  -3  16   4       68.85       78.94     10.83 o
  -2  16   4       26.69       31.82      7.76 o
  -1  16   4      234.37      248.73     16.24 o
   0  16   4       20.31       34.66      9.67 o
   1  16   4     1044.77      984.38     37.82 o
   2  16   4       18.78       29.01     10.44 o
   3  16   4       17.49       30.99     12.81 o
   4  16   4      261.54      306.78     35.66 o
  -4  17   4       21.58       54.31     14.89 o
  -3  17   4      287.72      302.66     18.52 o
  -2  17   4      543.23      526.27     20.63 o
  -1  17   4      169.25      175.52     11.82 o
   0  17   4      195.19      207.16     21.68 o
   1  17   4      434.34      372.51     22.01 o
   2  17   4       96.47      121.70     14.64 o
   3  17   4        6.80       43.16     15.08 o
   4  17   4      115.06      118.17     19.63 o
  -4  18   4        5.72       14.77     14.29 o
  -3  18   4       29.91       42.63     10.25 o
  -2  18   4       32.22       32.50      7.54 o
  -1  18   4      175.15      181.08     13.13 o
   0  18   4      221.24      219.20     21.67 o
   1  18   4       16.45       12.45      9.11 o
   2  18   4        9.40       21.20     11.42 o
   3  18   4       41.75       59.91     16.38 o
   4  18   4      116.62      158.86     26.72 o
  -3  19   4        0.04        1.46      8.04 o
  -2  19   4        3.74       15.12      7.43 o
  -1  19   4        2.48       16.90      6.94 o
   0  19   4        1.45       13.92     16.51 o
   1  19   4        4.43        8.18     10.51 o
   2  19   4       13.87       27.24     11.40 o
   3  19   4       10.73       21.42     32.29 o
  -3  20   4        5.09        9.03      8.78 o
  -2  20   4       38.79       45.64      9.61 o
  -1  20   4       38.25       41.45      8.26 o
   0  20   4      103.81       90.19     13.44 o
   1  20   4        0.41      -10.38     11.14 o
   2  20   4       51.45       65.60     13.33 o
   3  20   4        5.74       -7.05     16.50 o
  -2  21   4       39.97       63.14     10.65 o
  -1  21   4        4.50        6.78      8.31 o
   0  21   4        0.08       16.78     10.42 o
   1  21   4       19.67       27.29     10.88 o
   2  21   4      198.90      235.35     25.95 o
  -1  22   4        9.69        7.68     13.18 o
   0  22   4        0.11       12.72     10.29 o
   1  22   4       17.32       11.37     10.85 o
  -7   1   5       81.23      133.85     25.84 o
  -6   1   5        1.74       22.83     12.98 o
  -5   1   5       29.33       33.31      7.00 o
  -4   1   5        9.69        7.80      5.09 o
  -3   1   5     1159.81     1132.25     20.40 o
  -2   1   5      825.24      776.96     19.97 o
  -1   1   5     5755.87     6364.89     92.95 o
   0   1   5    16805.86    17924.86    132.53 o
   1   1   5      239.15      265.80      6.67 o
   2   1   5        5.40        8.78      1.81 o
   3   1   5      783.76      757.52     18.50 o
   4   1   5       76.65       74.03      6.42 o
   5   1   5       14.47       17.49      6.88 o
   6   1   5       14.99       28.72     13.74 o
  -6   2   5       24.29       35.88     10.43 o
  -5   2   5      484.30      479.53     17.30 o
  -4   2   5       82.77       64.00      9.07 o
  -3   2   5      195.36      192.63      8.90 o
  -2   2   5        0.52        3.14      3.21 o
  -1   2   5     2750.37     2957.77     32.13 o
   0   2   5     8175.35     8655.98     60.83 o
   1   2   5     5813.34     5839.83     44.74 o
   2   2   5     4707.85     4672.32     63.30 o
   3   2   5     2862.63     2706.32     31.20 o
   4   2   5     1542.91     1580.15     23.91 o
   5   2   5      456.88      476.21     16.89 o
   6   2   5        9.94       24.15     13.35 o
  -6   3   5      256.82      260.39     19.21 o
  -5   3   5      525.25      526.52     18.53 o
  -4   3   5      337.51      331.36     13.74 o
  -3   3   5        4.48       10.51      7.44 o
  -2   3   5      229.53      262.09      9.21 o
  -1   3   5     1332.36     1166.79     17.72 o
   0   3   5     1806.33     1927.67     32.20 o
   1   3   5     2087.84     2191.61     23.13 o
   2   3   5     3757.20     3844.51     45.93 o
   3   3   5      268.12      241.04     10.06 o
   4   3   5      486.07      477.19     15.47 o
   5   3   5        1.76        6.43      6.46 o
   6   3   5        8.40       34.17     10.86 o
  -6   4   5       48.11       53.61     11.58 o
  -5   4   5       67.12       67.40      8.11 o
  -4   4   5      621.77      598.76     18.49 o
  -3   4   5      118.39      100.59      8.85 o
  -2   4   5       19.07       27.32      5.32 o
  -1   4   5        2.29       10.73      3.21 o
   0   4   5      245.41      327.74     13.49 o
   1   4   5     3364.27     3501.59     28.64 o
   2   4   5      372.57      419.03     25.80 o
   3   4   5      439.06      423.25     12.30 o
   4   4   5      131.88      143.01      9.36 o
   5   4   5      198.95      219.37     11.91 o
   6   4   5      193.85      223.90     15.88 o
  -6   5   5       21.02       28.01      9.68 o
  -5   5   5       82.21       86.70      8.98 o
  -4   5   5        8.83        6.51      7.25 o
  -3   5   5      957.19     1007.84     25.76 o
  -2   5   5      374.52      328.65     17.96 o
  -1   5   5       18.86       13.44      4.16 o
   0   5   5        8.49        8.40      4.94 o
   1   5   5        0.51        7.64      2.07 o
   2   5   5     1809.54     1561.43     47.22 o
   3   5   5      681.24      664.38     15.50 o
   4   5   5      877.05      865.85     18.03 o
   5   5   5      213.25      223.39     12.27 o
   6   5   5        8.28       29.84      9.89 o
  -6   6   5       40.46       35.11     10.42 o
  -5   6   5      128.82      147.37     11.20 o
  -4   6   5       86.40       93.71      9.07 o
  -3   6   5     1081.18      949.05     34.74 o
  -2   6   5      741.87      639.64     11.95 o
  -1   6   5     2307.67     2325.03     25.63 o
   0   6   5     3339.17     3499.89     43.81 o
   1   6   5      380.96      390.50      9.69 o
   2   6   5       39.14       30.80      3.54 o
   3   6   5        1.63       10.63      4.54 o
   4   6   5      634.05      623.80     15.54 o
   5   6   5      104.63      100.20      9.00 o
   6   6   5       42.62       21.77     11.99 o
  -6   7   5       47.96       56.92     11.86 o
  -5   7   5       68.18       76.69     11.33 o
  -4   7   5       58.28       82.59     11.54 o
  -3   7   5       35.52       46.03      9.50 o
  -2   7   5      616.17      591.75      9.53 o
  -1   7   5      362.78      353.14      9.25 o
   0   7   5      251.28      259.22      7.48 o
   1   7   5      955.15      984.58     22.27 o
   2   7   5       53.09       58.12      4.90 o
   3   7   5        6.39        6.52      4.40 o
   4   7   5        4.90       17.23      5.13 o
   5   7   5        4.66        6.43      5.70 o
   6   7   5        4.92       20.93     14.17 o
  -6   8   5        1.08       13.80      9.72 o
  -5   8   5      184.15      202.20     16.47 o
  -4   8   5      250.64      235.49     13.57 o
  -3   8   5     1893.57     1838.99     30.34 o
  -2   8   5     1110.84     1073.75     13.22 o
  -1   8   5      414.51      453.89     10.89 o
   0   8   5     2691.59     2561.12     34.38 o
   1   8   5      366.67      334.98     11.84 o
   2   8   5      758.41      662.93     20.06 o
   3   8   5      178.66      197.61     14.67 o
   4   8   5      215.78      218.74      9.73 o
   5   8   5       95.77      102.91      9.61 o
   6   8   5       11.39        7.96     12.63 o
  -6   9   5        7.49       20.74     11.31 o
  -5   9   5      230.16      198.29     22.99 o
  -4   9   5        9.31       13.52      7.09 o
  -3   9   5      715.06      666.20     18.52 o
  -2   9   5       57.99       49.53      3.49 o
  -1   9   5       25.30       45.03      5.15 o
   0   9   5        0.11        5.16      5.24 o
   1   9   5     2679.97     2736.47     43.59 o
   2   9   5      260.22      312.63     10.56 o
   3   9   5     2161.19     2032.79     25.68 o
   4   9   5      233.10      227.50     10.15 o
   5   9   5        0.81       20.01      7.44 o
   6   9   5        2.49        8.10     21.44 o
  -6  10   5       31.37       38.13      9.98 o
  -5  10   5       58.22       61.61     13.53 o
  -4  10   5       97.81       98.48      9.82 o
  -3  10   5       19.37       30.51      8.86 o
  -2  10   5        2.73        8.99      2.66 o
  -1  10   5       57.14       64.27      6.86 o
   0  10   5        6.84       12.89      8.20 o
   1  10   5        2.33        0.17      3.38 o
   2  10   5       10.21       10.91      5.49 o
   3  10   5       27.28       29.67     11.40 o
   4  10   5      165.74      132.65     10.89 o
   5  10   5      156.20      152.14     12.65 o
   6  10   5       63.99       52.43     15.50 o
  -6  11   5      102.96      151.10     26.41 o
  -5  11   5      107.84      100.88     25.24 o
  -4  11   5      103.93      103.68     10.44 o
  -3  11   5        1.37        3.61      5.69 o
  -2  11   5        0.93        4.58      4.31 o
  -1  11   5     1111.09     1143.95     22.88 o
   0  11   5      437.33      426.27     16.10 o
   1  11   5      416.74      425.09     12.00 o
   2  11   5       48.77       47.18     10.07 o
   3  11   5      265.13      256.51     14.97 o
   4  11   5      327.55      325.14     15.75 o
   5  11   5       20.09       30.36     17.89 o
   6  11   5       53.96       57.68     16.73 o
  -5  12   5      435.32      414.79     24.77 o
  -4  12   5      976.69      919.26     27.58 o
  -3  12   5      418.80      415.03     16.29 o
  -2  12   5     1802.55     1723.08     29.07 o
  -1  12   5     1129.10     1027.11     22.65 o
   0  12   5        0.45        4.90      4.25 o
   1  12   5     1281.89     1249.00     21.46 o
   2  12   5      193.42      184.16     11.32 o
   3  12   5       25.51       19.94      6.39 o
   4  12   5        4.43       15.52      8.53 o
   5  12   5       19.91       23.47     10.99 o
  -5  13   5      217.71      167.59     17.53 o
  -4  13   5       82.15      109.06     12.11 o
  -3  13   5      173.49      178.62     14.75 o
  -2  13   5      827.76      829.32     20.72 o
  -1  13   5       12.11       26.14      8.80 o
   0  13   5      298.81      292.97     13.31 o
   1  13   5       87.61       81.95      6.45 o
   2  13   5      141.69      124.50     10.31 o
   3  13   5      263.39      298.89     18.44 o
   4  13   5       43.46       52.53     11.23 o
   5  13   5       18.54       17.05      9.53 o
  -5  14   5      109.47       94.22     31.89 o
  -4  14   5     1249.24     1164.03     49.70 o
  -3  14   5      604.35      542.37     21.96 o
  -2  14   5     2376.31     2290.30     36.47 o
  -1  14   5     3079.38     3023.96     42.76 o
   0  14   5      742.80      720.97     26.35 o
   1  14   5      503.94      484.47     14.18 o
   2  14   5       47.40       59.43      8.62 o
   3  14   5       47.24       60.90     11.02 o
   4  14   5        9.32       20.35      9.85 o
   5  14   5       49.89       58.16     12.12 o
  -5  15   5       10.69       33.99     24.68 o
  -4  15   5        7.53       24.21     13.61 o
  -3  15   5       67.96       63.57     10.06 o
  -2  15   5       37.60       31.64      6.74 o
  -1  15   5      878.27      850.60     22.98 o
   0  15   5       94.31      108.61     12.49 o
   1  15   5      314.20      302.09     18.40 o
   2  15   5      112.84      108.27     10.05 o
   3  15   5      177.72      188.55     15.85 o
   4  15   5        4.49       18.98     10.66 o
   5  15   5       79.38       80.37     13.94 o
  -4  16   5       48.44       74.05     17.73 o
  -3  16   5       60.25       53.28      9.61 o
  -2  16   5      126.27      106.24     11.63 o
  -1  16   5       85.35       70.30      8.62 o
   0  16   5      540.69      533.31     24.63 o
   1  16   5      715.35      658.42     27.47 o
   2  16   5       46.04       63.53     10.96 o
   3  16   5        6.81       17.19      9.50 o
   4  16   5       14.64       13.08     14.29 o
  -4  17   5       39.36       50.42     16.43 o
  -3  17   5       56.74       64.10     10.20 o
  -2  17   5       22.49       12.17      9.22 o
  -1  17   5        1.60       12.20      9.95 o
   0  17   5       96.52       96.85     12.75 o
   1  17   5        0.47       -0.19      8.84 o
   2  17   5       32.65       27.34     17.16 o
   3  17   5      169.78      208.58     24.25 o
   4  17   5        1.01       -4.05     11.93 o
  -4  18   5       81.33       82.87     38.83 o
  -3  18   5      104.54      102.44     12.72 o
  -2  18   5        0.47        8.88      8.10 o
  -1  18   5       36.37       38.65      7.37 o
   0  18   5      282.77      336.30     29.02 o
   1  18   5        0.29       10.00      9.77 o
   2  18   5      339.56      398.16     38.73 o
   3  18   5      129.38      148.18     20.77 o
   4  18   5       95.84      116.31     21.53 o
  -3  19   5        4.61       -6.30      8.53 o
  -2  19   5       63.89       83.78     14.14 o
  -1  19   5       45.02       50.07      8.35 o
   0  19   5        4.89       22.52     10.28 o
   1  19   5       18.05        9.96      9.40 o
   2  19   5      127.61      135.47     15.69 o
   3  19   5        3.40        4.34     15.34 o
  -3  20   5      224.68      224.53     17.95 o
  -2  20   5       31.52       39.47     10.31 o
  -1  20   5       19.28       31.38      8.28 o
   0  20   5      285.38      308.56     21.62 o
   1  20   5       10.78      -20.08     10.38 o
   2  20   5        4.16        4.98     11.20 o
  -2  21   5       79.44       73.10     12.44 o
  -1  21   5       10.87        6.75      8.22 o
   0  21   5        3.48       13.07      8.39 o
   1  21   5       16.87       10.86     10.62 o
   2  21   5       63.94       65.20     17.48 o
   0  22   5        9.02       14.10      9.04 o
  -6   0   6       14.63       11.29     14.54 o
  -5   0   6      129.11      119.12     20.00 o
  -4   0   6      359.62      342.21     28.81 o
  -3   0   6     6831.80     6484.46    129.13 o
  -2   0   6     1982.84     1712.97     32.98 o
  -1   0   6     8714.08     8452.50     98.75 o
   0   0   6    67388.06    70035.45    810.61 o
   1   0   6     1591.56     1511.54     34.31 o
   2   0   6     1302.20     1174.43     18.79 o
   3   0   6      194.61      209.86      9.09 o
   4   0   6      509.89      448.19     14.78 o
   5   0   6       24.10       31.62     10.92 o
   6   0   6      943.85     1042.21     67.08 o
  -6   1   6        0.12        9.15      9.63 o
  -5   1   6      371.25      342.87     18.98 o
  -4   1   6     1084.81     1086.18     58.79 o
  -3   1   6       30.65       27.56      5.03 o
  -2   1   6     3609.34     3501.91     42.18 o
  -1   1   6    15338.83    16266.24    116.17 o
   0   1   6      607.86      655.24     15.32 o
   1   1   6     1305.71     1342.52     21.79 o
   2   1   6     3026.92     3106.53     26.50 o
   3   1   6      107.01       78.67      4.66 o
   4   1   6      524.86      513.03     18.39 o
   5   1   6       14.93       21.08      6.80 o
   6   1   6      245.16      289.31     26.56 o
  -6   2   6       25.16       30.14     11.41 o
  -5   2   6       20.55       36.25     10.51 o
  -4   2   6      659.66      654.35     21.17 o
  -3   2   6     1307.95     1278.72     35.66 o
  -2   2   6       15.99       11.75      3.42 o
  -1   2   6       41.47       65.55      4.59 o
   0   2   6     6645.56     6564.61     61.95 o
   1   2   6      575.95      519.12     12.31 o
   2   2   6     2127.31     2231.45     24.86 o
   3   2   6        0.10       12.02      4.61 o
   4   2   6      158.25      197.33     17.10 o
   5   2   6      120.23      140.07     11.02 o
   6   2   6      751.22      720.38     30.75 o
  -6   3   6      545.14      489.77     26.09 o
  -5   3   6      415.86      397.12     16.68 o
  -4   3   6      139.48      153.61     11.10 o
  -3   3   6     1087.47     1094.09     29.32 o
  -2   3   6       24.60        4.63      6.05 o
  -1   3   6     1534.98     1496.26     18.92 o
   0   3   6     2296.05     2319.09     26.23 o
   1   3   6        0.93        2.40      3.38 o
   2   3   6     2005.35     1918.68     33.07 o
   3   3   6      141.15      168.99      9.87 o
   4   3   6     1017.68     1051.80     23.01 o
   5   3   6        2.04       11.56      6.19 o
   6   3   6      166.86      159.93     17.94 o
  -6   4   6        8.90        0.81      9.03 o
  -5   4   6      241.94      223.78     12.94 o
  -4   4   6     1246.77     1190.77     32.17 o
  -3   4   6        9.64       11.96      5.69 o
  -2   4   6       17.67       10.30      2.92 o
  -1   4   6      384.59      417.33      9.47 o
   0   4   6      355.92      416.43     18.12 o
   1   4   6     3843.30     3697.98     43.66 o
   2   4   6       89.09       92.07      4.88 o
   3   4   6     1643.29     1646.94     34.95 o
   4   4   6     1000.44      941.97     29.52 o
   5   4   6       32.50       42.12      8.22 o
   6   4   6      328.31      361.55     22.67 o
  -6   5   6      344.31      362.93     25.79 o
  -5   5   6      124.71      129.00     10.68 o
  -4   5   6      200.51      177.05     11.19 o
  -3   5   6      421.79      460.42     18.01 o
  -2   5   6      678.40      629.74     12.73 o
  -1   5   6      482.02      513.00     12.54 o
   0   5   6      322.02      339.75     12.71 o
   1   5   6        0.96        5.19      2.57 o
   2   5   6      112.34      113.12      4.56 o
   3   5   6     1075.37      982.86     24.79 o
   4   5   6     2868.83     2748.00     40.88 o
   5   5   6      790.80      752.42     29.25 o
   6   5   6       13.41       18.34      9.53 o
  -6   6   6       29.65       28.74     21.77 o
  -5   6   6        0.08        7.14      6.42 o
  -4   6   6      773.86      752.21     22.39 o
  -3   6   6     1209.84     1270.25     24.32 o
  -2   6   6     2197.45     1965.60     35.71 o
  -1   6   6     1293.73     1297.55     20.78 o
   0   6   6     2796.01     3099.11     41.88 o
   1   6   6    11002.29    11377.02     81.51 o
   2   6   6      189.19      212.11     13.64 o
   3   6   6     1640.93     1611.77     29.58 o
   4   6   6     3243.12     3158.81     55.84 o
   5   6   6       53.37       55.60      8.56 o
   6   6   6       39.43       45.03     13.43 o
  -6   7   6      580.95      576.08     69.37 o
  -5   7   6       27.43       25.13      8.50 o
  -4   7   6        5.13        7.82      8.53 o
  -3   7   6       41.20       40.05      6.81 o
  -2   7   6      262.60      255.79      7.21 o
  -1   7   6      853.60      786.46     17.91 o
   0   7   6     6946.15     7575.63     98.10 o
   1   7   6      121.24      124.40     11.67 o
   2   7   6     3723.16     3983.25     50.58 o
   3   7   6     3119.27     2913.04     42.44 o
   4   7   6       90.47       87.67      9.96 o
   5   7   6      329.02      308.85     19.48 o
   6   7   6        0.01       11.65      9.21 o
  -6   8   6       21.63       41.65     24.75 o
  -5   8   6       19.66       35.96     10.10 o
  -4   8   6      860.16      840.53     29.51 o
  -3   8   6      188.14      210.48     12.64 o
  -2   8   6      470.54      464.96     11.00 o
  -1   8   6     1488.48     1516.29     24.20 o
   0   8   6     1305.57     1573.28     21.04 o
   1   8   6     8754.99     8893.07     88.87 o
   2   8   6       15.09       10.90      7.08 o
   3   8   6      472.61      473.32     29.25 o
   4   8   6      198.93      190.66     11.87 o
   5   8   6      272.46      279.01     19.06 o
   6   8   6        8.62       24.49     11.71 o
  -6   9   6      312.89      320.61     29.34 o
  -5   9   6       36.56       38.24     10.28 o
  -4   9   6      645.46      570.63     20.73 o
  -3   9   6      562.80      548.86     17.16 o
  -2   9   6      119.64      113.07      5.41 o
  -1   9   6      387.34      409.58     12.82 o
   0   9   6      189.82      119.50      9.71 o
   1   9   6     3708.52     3772.15     52.70 o
   2   9   6     1788.60     1829.07     29.58 o
   3   9   6     1340.42     1216.07     32.67 o
   4   9   6      342.68      334.56     15.44 o
   5   9   6       22.54       27.54      9.29 o
   6   9   6        7.98       22.52     13.38 o
  -6  10   6       35.82       39.39     14.88 o
  -5  10   6      189.74      197.20     17.27 o
  -4  10   6        0.60        8.22      6.68 o
  -3  10   6      369.28      347.07     14.29 o
  -2  10   6      924.25      913.08     24.17 o
  -1  10   6       92.12      109.43     10.11 o
   0  10   6     2005.92     1982.89     45.52 o
   1  10   6       33.57       37.37      7.30 o
   2  10   6      126.23      137.04      9.21 o
   3  10   6       39.35       60.96     12.03 o
   4  10   6      481.42      484.46     17.08 o
   5  10   6      532.52      546.51     21.95 o
   6  10   6       14.69        8.60     10.49 o
  -6  11   6      129.96      152.90     22.41 o
  -5  11   6       23.32       23.31     11.48 o
  -4  11   6      627.34      586.97     21.93 o
  -3  11   6      180.51      172.90     10.96 o
  -2  11   6     1575.72     1614.78     27.25 o
  -1  11   6      303.00      324.64     13.57 o
   0  11   6      879.15      910.80     26.24 o
   1  11   6     1715.47     1705.74     26.80 o
   2  11   6      122.14      129.90     10.20 o
   3  11   6      334.67      320.55     18.51 o
   4  11   6       21.47       27.27     11.59 o
   5  11   6       24.96       27.00      9.62 o
  -5  12   6       66.71       41.36     14.68 o
  -4  12   6      381.36      373.26     18.44 o
  -3  12   6      133.51      154.57     10.84 o
  -2  12   6       25.29       34.39      6.24 o
  -1  12   6      392.21      396.06     15.89 o
   0  12   6      649.48      609.85     23.01 o
   1  12   6      648.09      606.63     13.41 o
   2  12   6     1738.31     1678.58     27.95 o
   3  12   6      779.57      803.39     42.45 o
   4  12   6      198.75      190.04     15.99 o
   5  12   6      161.45      160.57     16.04 o
  -5  13   6      111.62      118.17     17.25 o
  -4  13   6        6.81       27.13      8.92 o
  -3  13   6       12.53       19.76      6.90 o
  -2  13   6      426.36      485.01     18.43 o
  -1  13   6       92.99       88.19     10.54 o
   0  13   6      287.40      269.93     11.79 o
   1  13   6      163.59      146.24      9.33 o
   2  13   6      589.04      589.95     17.08 o
   3  13   6       11.57       15.65      8.37 o
   4  13   6      154.18      157.46     15.52 o
   5  13   6       90.04       84.94     13.47 o
  -5  14   6        0.00       23.34     11.26 o
  -4  14   6        7.28       22.02      9.43 o
  -3  14   6       33.26       51.51      9.08 o
  -2  14   6       36.17       40.45      6.63 o
  -1  14   6      269.07      268.93     14.85 o
   0  14   6      534.32      542.00     19.96 o
   1  14   6      286.22      290.63     12.40 o
   2  14   6       13.10       20.95      5.54 o
   3  14   6       82.14       96.06     12.85 o
   4  14   6      360.63      393.86     28.11 o
   5  14   6        0.15       -5.36     11.87 o
  -5  15   6       32.46       21.06     12.38 o
  -4  15   6        0.15       23.82     13.89 o
  -3  15   6       36.91       56.32      9.35 o
  -2  15   6       49.21       55.46      9.77 o
  -1  15   6       99.82      102.62     10.58 o
   0  15   6      103.04       97.28     10.25 o
   1  15   6      537.24      506.47     20.09 o
   2  15   6       32.15       35.15      6.74 o
   3  15   6        7.35       20.61      9.65 o
   4  15   6      645.22      620.10     35.13 o
   5  15   6      112.96      104.94     19.16 o
  -4  16   6      364.41      333.79     23.37 o
  -3  16   6       30.32       30.03      8.48 o
  -2  16   6        7.75       25.53      8.22 o
  -1  16   6      365.84      356.37     17.62 o
   0  16   6      191.31      207.49     27.37 o
   1  16   6      671.82      719.20     24.51 o
   2  16   6       35.01       18.25      7.56 o
   3  16   6      540.54      542.96     30.08 o
   4  16   6      560.14      551.61     28.40 o
  -4  17   6       74.44       49.78     13.40 o
  -3  17   6      124.05      115.96     12.93 o
  -2  17   6       65.97       57.83      9.68 o
  -1  17   6      148.90      137.86     12.02 o
   0  17   6      225.91      201.21     15.38 o
   1  17   6        1.38        2.86      8.97 o
   2  17   6      183.02      201.98     16.92 o
   3  17   6        8.47       22.57     13.79 o
   4  17   6       10.33       23.42     23.89 o
  -3  18   6       28.92       34.06      9.76 o
  -2  18   6        0.01       11.58      7.71 o
  -1  18   6        7.74        8.35      6.96 o
   0  18   6       93.06       81.54     11.95 o
   1  18   6       19.17       17.84      7.99 o
   2  18   6        9.54       14.45     10.08 o
   3  18   6       53.35       89.84     18.77 o
  -3  19   6        7.73        9.28      8.91 o
  -2  19   6       40.79       34.02      9.34 o
  -1  19   6       61.30       45.27      9.20 o
   0  19   6       39.95       46.54     10.10 o
   1  19   6        0.04        6.09      7.22 o
   2  19   6       76.03       80.53     16.16 o
   3  19   6        2.79       28.24     14.65 o
  -2  20   6      288.46      266.90     18.80 o
  -1  20   6      152.23      137.81     16.24 o
   0  20   6      251.10      248.30     17.52 o
   1  20   6       56.54       71.13     11.25 o
   2  20   6       51.58       62.69     17.37 o
  -2  21   6        0.23       -4.60      9.59 o
  -1  21   6      129.58      118.22     16.27 o
   0  21   6        2.64        9.16      8.65 o
   1  21   6        1.31       11.14      8.63 o
  -6   1   7      273.80      278.13     20.65 o
  -5   1   7      806.35      816.30     34.31 o
  -4   1   7        0.38       27.96      9.78 o
  -3   1   7      290.56      316.63     23.62 o
  -2   1   7      720.48      653.32     18.19 o
  -1   1   7     1268.96     1226.65     27.16 o
   0   1   7     1441.84     1493.12     25.45 o
   1   1   7     2875.44     3029.41     33.49 o
   2   1   7     2735.18     2817.76     27.42 o
   3   1   7      200.10      215.36      5.67 o
   4   1   7        0.04       10.65      8.27 o
   5   1   7      199.70      189.96     13.06 o
   6   1   7        0.41       33.30     14.08 o
  -6   2   7       82.89       99.27     13.83 o
  -5   2   7      782.89      769.77     28.29 o
  -4   2   7      308.74      328.00     35.57 o
  -3   2   7      254.00      271.23     10.85 o
  -2   2   7      243.39      227.03     12.99 o
  -1   2   7      344.10      378.63      9.74 o
   0   2   7       12.66       29.75      5.62 o
   1   2   7       35.56       60.11      5.52 o
   2   2   7      854.00      851.14     16.12 o
   3   2   7      465.40      402.22     14.48 o
   4   2   7      693.35      676.16     26.65 o
   5   2   7       92.94      115.32     10.35 o
   6   2   7      192.50      231.45     18.61 o
  -6   3   7       53.39       73.48     13.07 o
  -5   3   7      131.25      116.99     12.48 o
  -4   3   7      671.09      726.31     30.23 o
  -3   3   7      255.19      275.91     11.72 o
  -2   3   7      688.65      731.85     15.73 o
  -1   3   7     4533.81     4575.66     39.34 o
   0   3   7     2835.49     2961.31     35.98 o
   1   3   7     2170.13     2225.38     30.06 o
   2   3   7     3169.12     3229.49     40.24 o
   3   3   7      664.58      632.77     18.99 o
   4   3   7      747.08      752.57     19.73 o
   5   3   7       31.80       25.79      6.96 o
   6   3   7        8.18       30.40     10.20 o
  -6   4   7       47.92       80.57     17.36 o
  -5   4   7       95.41       99.97      9.79 o
  -4   4   7        1.79        4.20      9.69 o
  -3   4   7        7.15       -0.68     15.70 o
  -2   4   7      514.69      622.26     14.29 o
  -1   4   7       28.09       27.33      3.70 o
   0   4   7      107.21      158.73     11.24 o
   1   4   7     1840.37     1882.60     24.58 o
   2   4   7      742.02      634.45     11.12 o
   3   4   7      850.71      849.45     22.90 o
   4   4   7      799.82      759.75     20.64 o
   5   4   7      491.30      448.07     18.86 o
   6   4   7      252.54      237.97     23.35 o
  -6   5   7       52.81       41.91     38.17 o
  -5   5   7      622.63      619.43     21.74 o
  -4   5   7      564.00      529.30     18.80 o
  -3   5   7        6.85       18.92      6.10 o
  -2   5   7      327.25      320.22     10.38 o
  -1   5   7      521.54      530.98     13.73 o
   0   5   7     1767.11     2025.49     38.92 o
   1   5   7     8424.12     8956.09     71.00 o
   2   5   7     3703.94     3412.38     47.87 o
   3   5   7      346.96      336.28     15.96 o
   4   5   7      139.70      151.40     10.21 o
   5   5   7        4.40        8.26      7.12 o
   6   5   7        0.38       16.91      9.40 o
  -6   6   7       74.87       67.04     15.21 o
  -5   6   7        4.15        8.63      8.44 o
  -4   6   7      264.54      268.36     18.20 o
  -3   6   7     2444.65     2336.66     38.60 o
  -2   6   7     1033.56      941.45     20.38 o
  -1   6   7     2016.22     1991.96     33.34 o
   0   6   7     1112.07     1140.93     24.61 o
   1   6   7     2671.40     2852.84     39.65 o
   2   6   7      152.59      118.32      5.31 o
   3   6   7      387.48      368.75     16.49 o
   4   6   7      154.79      153.86     10.86 o
   5   6   7       57.10       47.44     10.93 o
   6   6   7      114.54      193.91     29.27 o
  -6   7   7       37.16       76.43     17.75 o
  -5   7   7       60.88       54.22     10.61 o
  -4   7   7       44.98       29.67     13.96 o
  -3   7   7       27.23       29.32      7.25 o
  -2   7   7       44.09       50.00      7.00 o
  -1   7   7      866.86      898.67     31.02 o
   0   7   7      214.12      237.52     12.86 o
   1   7   7      691.63      689.25     22.49 o
   2   7   7      334.02      336.46     12.85 o
   3   7   7       50.06       50.74     10.02 o
   4   7   7      433.53      425.56     16.94 o
   5   7   7        2.46        9.81     13.70 o
   6   7   7       57.10       60.74     12.05 o
  -6   8   7      280.52      300.71     27.99 o
  -5   8   7      335.07      322.20     20.43 o
  -4   8   7      140.19      151.01     13.85 o
  -3   8   7      337.86      324.62     15.50 o
  -2   8   7      178.82      151.35      6.47 o
  -1   8   7      460.04      498.57     13.90 o
   0   8   7      952.60      866.24     23.19 o
   1   8   7     1541.84     1589.40     31.53 o
   2   8   7      872.44      877.45     22.11 o
   3   8   7      320.42      338.14     17.60 o
   4   8   7       18.71       26.62      7.27 o
   5   8   7        9.52       25.81      9.50 o
   6   8   7        1.22       10.98      9.32 o
  -6   9   7       29.54       51.15     16.43 o
  -5   9   7       47.32       60.22     11.26 o
  -4   9   7      241.64      246.21     14.55 o
  -3   9   7       91.31      108.57      9.20 o
  -2   9   7      405.89      393.52     11.37 o
  -1   9   7      108.42      115.70      7.59 o
   0   9   7      323.48      295.28      8.82 o
   1   9   7      966.57      954.89     25.34 o
   2   9   7       21.29       33.22      7.95 o
   3   9   7      120.93      119.85     12.12 o
   4   9   7       48.20       71.49      9.14 o
   5   9   7       60.86       97.09     12.92 o
   6   9   7       46.46        2.40     12.25 o
  -6  10   7       77.11      105.29     18.79 o
  -5  10   7        5.51       20.97     10.19 o
  -4  10   7      166.40      145.44     11.78 o
  -3  10   7       31.75       31.28      6.28 o
  -2  10   7       14.27       20.40      5.00 o
  -1  10   7       51.62       53.17      6.12 o
   0  10   7      189.40      175.66     13.25 o
   1  10   7       34.98       35.36      7.87 o
   2  10   7       97.33       91.55      8.24 o
   3  10   7       89.63       96.67     11.96 o
   4  10   7      245.46      249.77     14.24 o
   5  10   7      112.35      137.07     14.24 o
   6  10   7       25.15       28.97     12.53 o
  -5  11   7       16.16       29.67     11.60 o
  -4  11   7      160.86      165.75     13.19 o
  -3  11   7        0.94       10.48      6.20 o
  -2  11   7       14.95       11.25      6.70 o
  -1  11   7        4.11       15.55      5.00 o
   0  11   7      100.10       86.36      5.70 o
   1  11   7       58.59       75.26     10.12 o
   2  11   7      609.02      599.74     24.08 o
   3  11   7      631.01      589.28     24.57 o
   4  11   7        0.64        6.75     13.22 o
   5  11   7       95.33       74.24     15.93 o
  -5  12   7       24.59       36.09     11.12 o
  -4  12   7      225.29      199.15     17.45 o
  -3  12   7      436.37      414.61     16.55 o
  -2  12   7     1733.60     1749.73     30.13 o
  -1  12   7     1765.09     1728.63     37.91 o
   0  12   7      844.59      853.75     32.51 o
   1  12   7      854.41      832.42     21.60 o
   2  12   7      439.21      439.60     16.48 o
   3  12   7       44.14       54.24     10.95 o
   4  12   7       11.76        9.86      9.49 o
   5  12   7       80.42       70.39     12.16 o
  -5  13   7      204.87      164.87     17.28 o
  -4  13   7      429.75      456.28     19.02 o
  -3  13   7       18.02       32.60      7.57 o
  -2  13   7       41.31       54.59      7.82 o
  -1  13   7      161.68      162.24     12.87 o
   0  13   7      589.62      617.94     17.14 o
   1  13   7       91.86       97.68      8.89 o
   2  13   7       62.42       67.08      8.20 o
   3  13   7      489.69      458.63     28.15 o
   4  13   7        8.43       16.80     12.65 o
   5  13   7       35.04       27.46     10.84 o
  -5  14   7      115.73      111.64     15.69 o
  -4  14   7      456.20      450.56     19.14 o
  -3  14   7      408.08      373.47     18.13 o
  -2  14   7     1370.30     1301.43     27.62 o
  -1  14   7      135.23      143.75     13.16 o
   0  14   7      192.10      186.14     14.38 o
   1  14   7     1461.50     1423.60     37.08 o
   2  14   7       18.62       23.81      8.79 o
   3  14   7        0.50       10.59      7.99 o
   4  14   7        9.13       23.79     10.68 o
   5  14   7      132.23      129.50     16.00 o
  -4  15   7      225.26      247.52     17.13 o
  -3  15   7      467.92      434.32     21.46 o
  -2  15   7      113.81       88.47     10.89 o
  -1  15   7       56.26       63.96      8.94 o
   0  15   7      467.97      464.90     22.52 o
   1  15   7       48.70       63.93     10.84 o
   2  15   7       17.26       22.95      6.76 o
   3  15   7       92.85      113.79     13.77 o
   4  15   7        1.66       -4.11      8.63 o
  -4  16   7      120.62      112.83     15.40 o
  -3  16   7      362.88      314.76     21.71 o
  -2  16   7       10.39       15.76      7.77 o
  -1  16   7       25.66       33.24      8.26 o
   0  16   7      359.16      382.44     21.57 o
   1  16   7      699.82      679.08     27.98 o
   2  16   7      122.72      115.50     19.29 o
   3  16   7        0.00        6.17      8.30 o
   4  16   7        0.51       21.74     13.66 o
  -4  17   7        1.93       23.34     18.71 o
  -3  17   7       22.36       26.48      8.46 o
  -2  17   7      163.63      158.43     15.84 o
  -1  17   7      107.46      109.10     11.35 o
   0  17   7       53.96       47.30     14.54 o
   1  17   7       68.45       87.17     12.73 o
   2  17   7        0.89       24.09     12.35 o
   3  17   7      219.57      232.60     30.41 o
   4  17   7       12.31       21.05     22.55 o
  -3  18   7       75.15       95.50     12.34 o
  -2  18   7        3.36        8.25      9.91 o
  -1  18   7      254.92      232.88     15.91 o
   0  18   7      136.77      147.46     15.63 o
   1  18   7        4.77       28.51     10.11 o
   2  18   7      212.42      227.96     24.52 o
   3  18   7       39.11       55.74     16.61 o
  -3  19   7      129.59      104.15     13.15 o
  -2  19   7        6.64       18.01     12.81 o
  -1  19   7      148.40      147.23     13.68 o
   0  19   7       39.02       43.09     15.20 o
   1  19   7       37.11       42.76     14.73 o
   2  19   7       51.46       49.98     19.37 o
   3  19   7        5.69       -6.26     32.19 o
  -2  20   7        2.00       -0.28      9.93 o
  -1  20   7      213.90      230.74     20.51 o
   0  20   7       95.05       90.51     14.23 o
   1  20   7        6.76       20.09     13.19 o
   2  20   7      113.39      140.13     21.30 o
  -1  21   7       12.17       20.09      9.83 o
   0  21   7        3.46        6.09      9.87 o
   1  21   7      167.74      186.51     23.63 o
  -6   0   8      139.86      182.22     20.66 o
  -5   0   8      838.69      787.26     49.14 o
  -4   0   8      202.56      190.25     24.64 o
  -3   0   8     6014.27     6087.07    131.70 o
  -2   0   8    17387.62    18130.65    268.20 o
  -1   0   8    34982.19    35419.77    315.30 o
   0   0   8     3825.16     3965.89     82.65 o
   1   0   8       56.11      118.39     11.21 o
   2   0   8     8824.75     9234.14    104.01 o
   3   0   8        0.01        2.70      2.98 o
   4   0   8      424.61      343.21     30.34 o
   5   0   8        5.34        8.94     10.50 o
   6   0   8       37.23       44.92     17.75 o
  -6   1   8      135.77      124.62     12.55 o
  -5   1   8      204.23      248.09     21.62 o
  -4   1   8       39.75       38.62     13.40 o
  -3   1   8      143.15      160.00     15.13 o
  -2   1   8     1979.74     2242.34     39.08 o
  -1   1   8     2742.88     2796.87     34.11 o
   0   1   8      168.90      163.61      9.38 o
   1   1   8      157.23      136.12      8.89 o
   2   1   8     1210.25     1163.72     29.47 o
   3   1   8      305.06      281.65      7.69 o
   4   1   8      276.52      293.77     19.94 o
   5   1   8       40.52       68.04      9.53 o
   6   1   8        6.44       29.25     10.52 o
  -6   2   8       79.26       96.64     16.71 o
  -5   2   8      593.55      623.26     43.15 o
  -4   2   8     1284.00     1347.46     42.59 o
  -3   2   8     6808.59     6767.54     98.42 o
  -2   2   8        0.03        6.72      5.85 o
  -1   2   8     1398.49     1438.51     20.29 o
   0   2   8     6538.29     6542.35     67.02 o
   1   2   8      479.56      457.45     17.28 o
   2   2   8       88.66       96.14      6.01 o
   3   2   8     1038.24      869.66     42.14 o
   4   2   8      972.14      955.34     23.41 o
   5   2   8        0.01       16.09      7.21 o
   6   2   8      176.09      192.30     17.56 o
  -6   3   8      321.39      302.07     26.28 o
  -5   3   8        5.25       19.10      7.97 o
  -4   3   8     1834.52     1750.70     60.07 o
  -3   3   8       36.22       39.57      3.86 o
  -2   3   8     1273.90     1297.78     22.83 o
  -1   3   8     3395.01     3353.41     33.47 o
   0   3   8       23.15       31.67      4.38 o
   1   3   8       10.31        3.76      5.30 o
   2   3   8     1387.74     1425.78     26.81 o
   3   3   8      228.65      244.87     12.87 o
   4   3   8      692.63      614.72     19.94 o
   5   3   8       58.67       57.04     10.78 o
   6   3   8        0.02       24.27     14.75 o
  -6   4   8      285.71      261.34     25.33 o
  -5   4   8      282.52      275.17     21.75 o
  -4   4   8     1114.05     1137.58     39.77 o
  -3   4   8      613.72      572.72     17.82 o
  -2   4   8      680.09      651.46     15.75 o
  -1   4   8     1135.64     1202.55     18.59 o
   0   4   8      747.31      822.03     27.08 o
   1   4   8     7052.05     7125.86     71.66 o
   2   4   8        0.30        6.37      2.64 o
   3   4   8      186.61      179.86     11.60 o
   4   4   8      142.37      140.95     10.86 o
   5   4   8       16.09       26.98      9.00 o
   6   4   8      170.63      230.58     24.99 o
  -6   5   8       64.77       63.36     15.22 o
  -5   5   8      392.69      421.17     32.61 o
  -4   5   8      735.31      785.36     33.12 o
  -3   5   8      150.75      141.63     12.17 o
  -2   5   8      279.00      298.84     11.11 o
  -1   5   8      168.83      146.72      7.34 o
   0   5   8      687.80      594.73     21.60 o
   1   5   8      601.18      661.99     18.31 o
   2   5   8       73.97       81.67      5.26 o
   3   5   8       25.06       22.46     10.53 o
   4   5   8      544.03      524.04     18.15 o
   5   5   8        1.51       12.57      7.09 o
   6   5   8       32.19       70.97     14.60 o
  -6   6   8       28.78       31.47     13.70 o
  -5   6   8       97.25      117.18     13.75 o
  -4   6   8      715.72      691.91     26.24 o
  -3   6   8      218.97      228.21     15.51 o
  -2   6   8     3747.19     3539.39     46.86 o
  -1   6   8     1567.39     1524.64     23.27 o
   0   6   8     1216.89     1291.72     34.96 o
   1   6   8       62.36       43.11      8.50 o
   2   6   8      609.56      591.52     16.63 o
   3   6   8     1221.27     1134.35     47.07 o
   4   6   8       71.77       79.58      8.88 o
   5   6   8      795.82      728.43     44.87 o
   6   6   8      204.87      199.45     18.40 o
  -6   7   8      309.56      297.44     27.39 o
  -5   7   8       47.64       49.41     11.15 o
  -4   7   8       39.41       37.64      9.24 o
  -3   7   8       77.96       67.36     12.34 o
  -2   7   8     1334.21     1314.54     26.94 o
  -1   7   8       32.85       42.76      5.32 o
   0   7   8        0.46        4.96      6.46 o
   1   7   8       63.83       91.34      8.41 o
   2   7   8      454.72      414.69     13.83 o
   3   7   8      231.63      189.14     16.33 o
   4   7   8     2255.31     2256.14     39.93 o
   5   7   8      151.69      185.87     16.60 o
   6   7   8       28.59       60.66     14.85 o
  -6   8   8        9.55       36.90     14.21 o
  -5   8   8       25.61       36.49      9.82 o
  -4   8   8      123.18      120.09     13.12 o
  -3   8   8        8.24        6.23      7.44 o
  -2   8   8      850.59      791.50     16.90 o
  -1   8   8       92.26       84.51      8.27 o
   0   8   8     1017.47     1059.50     26.46 o
   1   8   8      371.10      306.52     20.98 o
   2   8   8       67.97       51.75      5.44 o
   3   8   8      168.39      204.00     18.20 o
   4   8   8      338.15      328.07     15.67 o
   5   8   8      502.27      476.43     24.74 o
   6   8   8       21.45       63.63     17.99 o
  -6   9   8      191.92      194.48     23.74 o
  -5   9   8        2.28        6.08      8.90 o
  -4   9   8      340.15      340.37     20.15 o
  -3   9   8       18.14       21.78      6.84 o
  -2   9   8      661.52      655.40     27.30 o
  -1   9   8       27.74       27.53      5.06 o
   0   9   8     4058.85     4025.31     47.83 o
   1   9   8      260.49      284.14     14.40 o
   2   9   8      221.48      211.21     10.04 o
   3   9   8      137.98      129.47     12.86 o
   4   9   8       74.55       72.01      8.97 o
   5   9   8        1.61        8.37      9.55 o
   6   9   8       34.42       45.48     21.56 o
  -6  10   8       20.79       34.01     29.15 o
  -5  10   8       48.15       41.07     13.83 o
  -4  10   8      198.49      171.06     13.04 o
  -3  10   8      150.71      149.52     10.42 o
  -2  10   8       46.37       43.83      6.43 o
  -1  10   8      743.40      765.06     22.86 o
   0  10   8      238.66      196.17     10.18 o
   1  10   8      211.54      186.80     15.30 o
   2  10   8     4768.03     4587.94     75.21 o
   3  10   8     3607.53     3494.67     67.91 o
   4  10   8       48.46       44.31      9.31 o
   5  10   8      453.76      494.78     25.83 o
  -5  11   8      205.63      193.90     22.25 o
  -4  11   8      272.73      269.21     14.44 o
  -3  11   8        3.98        4.05      5.99 o
  -2  11   8       29.48       33.16      6.18 o
  -1  11   8      162.05      167.95      9.49 o
   0  11   8     1298.31     1322.95     40.83 o
   1  11   8      341.77      362.85     17.76 o
   2  11   8        0.13        5.86      5.98 o
   3  11   8     1369.66     1298.03     36.73 o
   4  11   8        3.62       -1.54      6.89 o
   5  11   8        7.81        9.97     11.15 o
  -5  12   8      117.91      123.89     15.86 o
  -4  12   8       76.83       91.80      9.80 o
  -3  12   8       24.50       20.42      6.77 o
  -2  12   8      117.55      126.75      9.92 o
  -1  12   8      157.82      151.04     11.95 o
   0  12   8      684.70      681.10     37.00 o
   1  12   8      347.88      355.70     18.18 o
   2  12   8      124.40      131.07     10.06 o
   3  12   8       12.29       24.16      9.19 o
   4  12   8       50.92       64.76     11.53 o
   5  12   8      268.39      285.50     26.86 o
  -5  13   8        4.36       14.74     14.25 o
  -4  13   8      150.96      155.59     13.11 o
  -3  13   8       19.90       19.04      8.45 o
  -2  13   8      243.59      250.41     17.35 o
  -1  13   8      239.31      222.98     14.95 o
   0  13   8        6.83        7.63      8.24 o
   1  13   8      101.08      106.79      9.07 o
   2  13   8        6.37       11.09      6.07 o
   3  13   8       10.55       15.75      8.62 o
   4  13   8       78.06       84.75     16.71 o
   5  13   8       56.01       52.65     14.90 o
  -5  14   8       11.56       -4.09     11.55 o
  -4  14   8      274.70      253.05     15.00 o
  -3  14   8      338.21      316.60     15.53 o
  -2  14   8      121.69       94.24     12.52 o
  -1  14   8        0.71        8.35      6.85 o
   0  14   8      135.00      151.12     13.32 o
   1  14   8        2.59        6.21      5.55 o
   2  14   8       10.39        8.05      5.70 o
   3  14   8      214.40      245.74     18.28 o
   4  14   8       53.33       77.71     22.16 o
   5  14   8        1.21       -1.32     13.12 o
  -4  15   8       30.24       40.06      8.59 o
  -3  15   8        2.37       29.86      8.87 o
  -2  15   8       28.64       31.56     12.98 o
  -1  15   8      153.93      144.37     11.54 o
   0  15   8      340.84      348.14     19.97 o
   1  15   8       71.59       92.15     11.62 o
   2  15   8      197.14      221.93     16.13 o
   3  15   8       92.93      106.51     13.40 o
   4  15   8      101.40       98.30     14.41 o
  -4  16   8        0.02       17.15     10.28 o
  -3  16   8      242.74      240.58     17.12 o
  -2  16   8        0.37       -1.45     10.14 o
  -1  16   8       82.45       87.03     10.49 o
   0  16   8       21.55       15.04      8.40 o
   1  16   8      330.64      373.34     21.55 o
   2  16   8      255.40      288.03     45.99 o
   3  16   8      490.69      510.07     34.29 o
   4  16   8      159.09      178.54     17.94 o
  -4  17   8      120.24      118.36     24.98 o
  -3  17   8        3.71       -2.17      9.53 o
  -2  17   8       99.32      101.77     13.76 o
  -1  17   8        0.22       10.92      7.22 o
   0  17   8       95.27       99.83     13.34 o
   1  17   8      296.26      305.11     20.39 o
   2  17   8      228.29      224.29     23.68 o
   3  17   8       40.21       67.46     38.66 o
   4  17   8      315.27      375.00     31.45 o
  -3  18   8      227.02      202.00     19.49 o
  -2  18   8        2.64       21.37      9.69 o
  -1  18   8       70.48       68.49     10.04 o
   0  18   8        2.44        4.01      9.16 o
   1  18   8       48.08       56.96     11.97 o
   2  18   8      135.88      159.81     22.19 o
   3  18   8      173.59      175.42     22.70 o
  -3  19   8        1.63        9.73     14.20 o
  -2  19   8       21.49       17.47      9.99 o
  -1  19   8       45.44       45.91     11.76 o
   0  19   8       42.69       54.90     11.94 o
   1  19   8        3.92       12.73      9.23 o
   2  19   8        0.01        8.37     14.26 o
   3  19   8        2.09       11.68     13.37 o
  -2  20   8       89.27      105.63     15.95 o
  -1  20   8      288.81      271.88     22.06 o
   0  20   8      147.17       95.71     14.23 o
   1  20   8        1.59        4.12     25.85 o
   2  20   8        5.22      -15.49     13.03 o
  -1  21   8        0.06        9.66     10.18 o
   0  21   8       11.31        9.08      9.62 o
   1  21   8       12.60       19.69     30.57 o
  -6   1   9       14.79       18.85      8.77 o
  -5   1   9        4.97       29.44     11.19 o
  -4   1   9       18.23       49.64     12.04 o
  -3   1   9      252.08      246.09     43.07 o
  -2   1   9       20.35       18.99      6.66 o
  -1   1   9        0.11       12.94      4.87 o
   0   1   9      408.79      440.59     15.37 o
   1   1   9     3464.95     3711.97     55.39 o
   2   1   9        8.80        5.68      4.44 o
   3   1   9      433.32      384.07     10.88 o
   4   1   9        8.25       23.64     20.42 o
   5   1   9       13.92       19.66      7.58 o
   6   1   9       22.04       30.11     13.00 o
  -6   2   9       46.87       60.48     11.72 o
  -5   2   9        0.66       11.65      9.54 o
  -4   2   9       11.46       12.08     13.82 o
  -3   2   9     1021.89     1155.60     37.73 o
  -2   2   9      132.00      187.01     12.47 o
  -1   2   9      409.18      427.34     11.58 o
   0   2   9      170.12      149.77      9.84 o
   1   2   9      417.54      346.17     17.42 o
   2   2   9       87.03       65.97      5.84 o
   3   2   9      532.49      454.08     14.65 o
   4   2   9      768.86      722.64     31.45 o
   5   2   9      846.01      819.33     46.13 o
   6   2   9      641.96      658.80     44.72 o
  -6   3   9        4.83        4.83     11.09 o
  -5   3   9        0.98        2.16      9.01 o
  -4   3   9       94.62      104.21     14.65 o
  -3   3   9      191.07      169.14      7.50 o
  -2   3   9       20.58       35.34      5.61 o
  -1   3   9     2183.14     2115.16     31.01 o
   0   3   9     2198.35     2268.34     28.46 o
   1   3   9     2826.49     2883.13     49.69 o
   2   3   9      420.40      372.27     10.10 o
   3   3   9      110.04       93.06      8.46 o
   4   3   9      683.46      663.82     21.35 o
   5   3   9      165.38      143.16     12.60 o
   6   3   9        3.40       17.05     10.20 o
  -6   4   9      108.71      125.47     17.70 o
  -5   4   9       28.53       25.41      8.40 o
  -4   4   9       74.73      111.88     21.37 o
  -3   4   9      835.76      720.23     24.64 o
  -2   4   9      495.92      541.06     15.27 o
  -1   4   9      197.29      200.85      8.05 o
   0   4   9      277.58      335.05     10.28 o
   1   4   9      357.62      313.61     28.02 o
   2   4   9      630.58      600.53     14.09 o
   3   4   9     1805.07     1749.01     34.94 o
   4   4   9     1230.91     1151.71     43.51 o
   5   4   9       66.95       58.40     11.85 o
   6   4   9      277.56      331.99     31.68 o
  -6   5   9       54.94       75.25     18.46 o
  -5   5   9      269.11      291.38     19.63 o
  -4   5   9      481.16      485.20     27.49 o
  -3   5   9      312.43      276.80     19.67 o
  -2   5   9      196.61      206.90      9.88 o
  -1   5   9     1467.48     1420.23     23.07 o
   0   5   9       10.02        0.58      6.75 o
   1   5   9      133.16      101.89      8.72 o
   2   5   9       49.83       43.87      4.57 o
   3   5   9       55.92       52.74      8.33 o
   4   5   9       94.50       97.47     10.26 o
   5   5   9       68.84       76.40     11.24 o
   6   5   9      109.16       95.80     14.61 o
  -6   6   9       29.93       27.36     13.72 o
  -5   6   9       89.42       80.86     11.68 o
  -4   6   9        1.96       22.00     10.44 o
  -3   6   9      112.08      133.22     12.29 o
  -2   6   9       13.32       16.32      4.89 o
  -1   6   9     1471.71     1247.18     25.39 o
   0   6   9      133.93      146.98     15.27 o
   1   6   9      257.99      289.53     13.47 o
   2   6   9      111.43      109.81      8.26 o
   3   6   9     1096.45     1183.34     37.22 o
   4   6   9      277.81      291.33     14.58 o
   5   6   9       20.59       26.02      8.44 o
   6   6   9       23.83       27.11     11.00 o
  -6   7   9        0.15       -8.83     11.69 o
  -5   7   9      118.29      107.45     27.20 o
  -4   7   9       64.87       80.49     21.26 o
  -3   7   9       24.62       20.74      9.64 o
  -2   7   9       22.46       24.41      8.76 o
  -1   7   9      682.14      661.18     29.64 o
   0   7   9      175.74      198.71     12.10 o
   1   7   9      241.25      229.68     12.42 o
   2   7   9        0.52        1.76      5.89 o
   3   7   9      112.53      122.89     14.35 o
   4   7   9       20.19       28.11      7.06 o
   5   7   9      293.59      303.06     20.76 o
   6   7   9       34.63       50.35     12.38 o
  -6   8   9        5.58       19.62     23.77 o
  -5   8   9       16.68       16.87     16.71 o
  -4   8   9      135.76      109.42     15.58 o
  -3   8   9     1106.40     1091.45     35.72 o
  -2   8   9      349.53      360.49     15.34 o
  -1   8   9      567.79      526.13     15.65 o
   0   8   9     2251.56     2296.12     40.90 o
   1   8   9     3047.17     3180.88     66.97 o
   2   8   9     1577.44     1671.76     32.72 o
   3   8   9      222.31      214.74     14.97 o
   4   8   9       20.74       17.16      7.22 o
   5   8   9      249.60      225.56     19.09 o
   6   8   9        0.42       10.89      9.48 o
  -6   9   9       13.85       22.71     19.99 o
  -5   9   9        9.58       18.46     19.60 o
  -4   9   9       10.01       10.04      9.45 o
  -3   9   9      158.14      132.90     12.82 o
  -2   9   9       60.04       56.58     11.61 o
  -1   9   9      175.43      170.71     13.84 o
   0   9   9       35.71       18.53      6.90 o
   1   9   9      396.15      430.03     18.04 o
   2   9   9     1060.67     1091.95     38.37 o
   3   9   9       64.42       89.24     14.72 o
   4   9   9       65.16       75.82     11.67 o
   5   9   9       26.31       59.77     12.60 o
  -5  10   9        8.10        7.83     15.09 o
  -4  10   9       59.02       49.99      8.97 o
  -3  10   9      276.62      278.93     15.27 o
  -2  10   9      486.62      475.72     16.42 o
  -1  10   9      238.91      240.20     10.93 o
   0  10   9        2.20        2.37      2.98 o
   1  10   9      174.69      179.00     12.98 o
   2  10   9      542.86      560.33     20.48 o
   3  10   9      221.05      239.23     16.79 o
   4  10   9       44.52       51.83     11.73 o
   5  10   9      109.53      109.11     14.68 o
  -5  11   9      122.25      122.51     18.38 o
  -4  11   9      100.31      107.69     11.40 o
  -3  11   9        0.75        4.81      6.77 o
  -2  11   9       42.33       41.03      8.19 o
  -1  11   9      161.30      158.43      9.30 o
   0  11   9      137.12      140.23     12.30 o
   1  11   9        0.74        8.68      6.95 o
   2  11   9      138.08      159.03     12.36 o
   3  11   9       94.60      106.87     12.19 o
   4  11   9       43.59       51.13      8.74 o
   5  11   9        9.66       54.68     15.30 o
  -5  12   9        4.99       -3.12     11.18 o
  -4  12   9      392.64      386.07     19.76 o
  -3  12   9       19.51       11.69      9.02 o
  -2  12   9      757.51      716.42     21.55 o
  -1  12   9      562.09      544.15     16.66 o
   0  12   9      355.50      384.29     19.20 o
   1  12   9      995.00     1025.10     30.39 o
   2  12   9      140.94      128.26     11.64 o
   3  12   9       63.14       72.39     11.00 o
   4  12   9       57.35       64.52     14.01 o
   5  12   9      184.69      160.56     22.59 o
  -5  13   9        6.43       25.57     19.66 o
  -4  13   9       32.89       47.14     10.30 o
  -3  13   9       95.56       98.69     10.70 o
  -2  13   9        0.25        7.53      8.61 o
  -1  13   9        0.31        0.08      6.80 o
   0  13   9      199.98      204.81     27.04 o
   1  13   9      288.02      283.73     17.83 o
   2  13   9       18.12        9.47      8.02 o
   3  13   9       39.01       66.73     17.48 o
   4  13   9      127.73      133.06     15.24 o
   5  13   9        9.27       10.06     11.62 o
  -5  14   9       17.67       23.66     42.43 o
  -4  14   9      114.74      142.67     14.22 o
  -3  14   9        0.30        3.91      7.12 o
  -2  14   9      403.63      381.29     22.33 o
  -1  14   9      582.80      602.11     24.76 o
   0  14   9      379.91      333.69     22.81 o
   1  14   9      110.89      124.37      9.94 o
   2  14   9        8.84       13.99      8.12 o
   3  14   9      176.02      139.50     19.55 o
   4  14   9       25.30       36.51     11.93 o
  -4  15   9      126.65      113.20     15.41 o
  -3  15   9      277.11      258.12     19.89 o
  -2  15   9     1042.90     1029.17     36.47 o
  -1  15   9       73.36       73.40      9.88 o
   0  15   9      261.80      254.27     17.44 o
   1  15   9        0.30       15.00      9.25 o
   2  15   9      495.03      471.02     31.26 o
   3  15   9      402.98      359.09     29.50 o
   4  15   9       16.26       42.48     14.12 o
  -4  16   9       51.34       78.67     13.69 o
  -3  16   9      147.01      149.61     21.35 o
  -2  16   9      341.78      326.67     21.59 o
  -1  16   9      325.23      304.30     16.93 o
   0  16   9      284.90      259.94     18.51 o
   1  16   9      174.54      191.02     20.01 o
   2  16   9      310.98      320.50     26.56 o
   3  16   9      280.20      286.44     35.56 o
   4  16   9       14.44       42.85     12.09 o
  -3  17   9        3.47        5.84      9.77 o
  -2  17   9        4.78       17.18     11.45 o
  -1  17   9       37.45       57.40     11.10 o
   0  17   9      832.17      792.26     44.78 o
   1  17   9      170.37      163.95     23.98 o
   2  17   9        0.01       19.94     12.61 o
   3  17   9       14.73       19.95     12.81 o
  -3  18   9      368.11      352.58     24.55 o
  -2  18   9      138.06      126.31     17.38 o
  -1  18   9       63.22       63.99     12.66 o
   0  18   9      363.53      375.61     29.46 o
   1  18   9       56.44       84.44     13.02 o
   2  18   9      189.15      233.12     49.76 o
   3  18   9       27.02       42.26     13.80 o
  -2  19   9       21.34       32.65     10.87 o
  -1  19   9       58.00       36.30     14.11 o
   0  19   9       16.94       33.01     10.39 o
   1  19   9       64.51       63.10     12.07 o
   2  19   9       11.17       -5.35     12.18 o
  -2  20   9        0.04       13.15      9.77 o
  -1  20   9       21.53       11.63     10.55 o
   0  20   9       51.90       71.10     13.46 o
   1  20   9       39.96       35.23     13.93 o
   2  20   9      155.09      139.21     21.37 o
   0  21   9       31.25       34.31     11.34 o
  -6   0  10      765.63      771.75     55.08 o
  -5   0  10      814.49      950.61     57.40 o
  -4   0  10      554.96      554.99     42.17 o
  -3   0  10     6779.75     6844.75    150.56 o
  -2   0  10     1187.82     1271.06     36.99 o
  -1   0  10      581.66      446.54     20.09 o
   0   0  10     3201.80     3199.91     56.04 o
   1   0  10      102.97      112.02     11.06 o
   2   0  10      221.65      183.66     21.81 o
   3   0  10     1137.69     1140.17     29.21 o
   4   0  10      244.71      234.14     27.64 o
   5   0  10       23.76       27.08     15.36 o
   6   0  10      205.12      220.03     22.49 o
  -6   1  10      271.01      296.18     21.29 o
  -5   1  10      706.09      669.67     35.69 o
  -4   1  10      177.80      191.93     18.76 o
  -3   1  10       13.93       41.95     21.57 o
  -2   1  10     1785.65     1900.67     38.38 o
  -1   1  10        0.61       15.98      4.54 o
   0   1  10     1811.59     1824.81     33.23 o
   1   1  10     3100.29     3034.72     44.99 o
   2   1  10      373.65      371.82     21.28 o
   3   1  10      131.08      112.83      5.78 o
   4   1  10      643.76      611.57     30.10 o
   5   1  10       76.72      100.49     12.31 o
   6   1  10        2.45       19.60     11.90 o
  -6   2  10      725.17      725.11     31.92 o
  -5   2  10      178.88      185.29     22.06 o
  -4   2  10       29.68       49.55     12.13 o
  -3   2  10     5170.78     5316.45     90.90 o
  -2   2  10     2261.38     2478.89     70.56 o
  -1   2  10     9317.04     9684.98     74.67 o
   0   2  10        4.27       17.91      5.86 o
   1   2  10       26.08       25.19      7.41 o
   2   2  10      928.17      872.27     23.78 o
   3   2  10      771.77      691.09     15.57 o
   4   2  10      956.93      927.56     37.00 o
   5   2  10       86.14       72.26     11.12 o
   6   2  10       67.66       83.39     13.48 o
  -6   3  10       48.38       36.03     13.83 o
  -5   3  10      732.12      714.70     51.15 o
  -4   3  10       37.28       37.10     11.23 o
  -3   3  10      216.52      269.93     12.89 o
  -2   3  10       29.64       47.47      6.14 o
  -1   3  10     1976.01     1943.31     30.90 o
   0   3  10      347.52      336.80     10.88 o
   1   3  10     1964.51     1841.88     40.34 o
   2   3  10      290.02      315.92     11.61 o
   3   3  10       36.03       36.57      7.56 o
   4   3  10     1452.21     1371.19     45.03 o
   5   3  10       92.38      117.30     15.12 o
   6   3  10        9.15        2.74     10.93 o
  -6   4  10       30.36       29.21     20.02 o
  -5   4  10       34.49       50.45     12.19 o
  -4   4  10      133.75      125.75     21.05 o
  -3   4  10      561.39      590.65     16.40 o
  -2   4  10     2839.72     2836.88     42.44 o
  -1   4  10      186.51      226.86     10.91 o
   0   4  10      137.85      151.64      7.74 o
   1   4  10     3837.65     3625.90     79.68 o
   2   4  10       30.54       34.20      4.25 o
   3   4  10     2419.75     2231.02     75.45 o
   4   4  10        2.10       10.00      6.48 o
   5   4  10       23.21       22.28      9.08 o
   6   4  10       33.93       26.92     10.59 o
  -6   5  10      143.58      112.90     18.50 o
  -5   5  10       71.67       73.09     11.91 o
  -4   5  10      428.91      368.89     24.78 o
  -3   5  10      844.04      816.43     30.73 o
  -2   5  10      116.82      115.70      8.52 o
  -1   5  10     2964.86     2941.12     37.40 o
   0   5  10     1308.18     1195.32     33.12 o
   1   5  10      311.72      311.88     16.07 o
   2   5  10       28.42       17.62      5.82 o
   3   5  10       11.73       10.65      7.88 o
   4   5  10       28.28       26.05      9.86 o
   5   5  10       55.89       68.57     15.12 o
   6   5  10      113.65      138.71     16.60 o
  -6   6  10       42.51       53.15     18.44 o
  -5   6  10      284.90      296.60     20.37 o
  -4   6  10      642.39      589.08     31.57 o
  -3   6  10       51.78       44.56      4.96 o
  -2   6  10     3019.00     2878.07     50.39 o
  -1   6  10      774.94      722.32     23.22 o
   0   6  10      111.80       87.17     10.22 o
   1   6  10     2098.42     2103.45     37.67 o
   2   6  10      252.28      274.68     12.83 o
   3   6  10      168.61      173.57     13.62 o
   4   6  10      192.85      174.38     13.32 o
   5   6  10        0.66       11.49      8.77 o
   6   6  10       11.81       21.69     10.81 o
  -6   7  10      158.00      152.60     21.39 o
  -5   7  10       12.41        5.17     21.88 o
  -4   7  10     2665.59     2582.35     60.30 o
  -3   7  10        4.25       11.95      8.91 o
  -2   7  10      485.77      436.63     16.85 o
  -1   7  10      202.68      201.62     15.57 o
   0   7  10     2713.82     2700.94     45.33 o
   1   7  10     1493.13     1557.41     32.78 o
   2   7  10      190.19      166.61     14.41 o
   3   7  10       51.48       49.70      9.31 o
   4   7  10       80.99       91.30     14.02 o
   5   7  10        6.52       15.90     11.54 o
   6   7  10      102.48      104.38     14.42 o
  -6   8  10      154.16      236.37     25.75 o
  -5   8  10       53.88       57.91     14.99 o
  -4   8  10      525.39      494.43     30.28 o
  -3   8  10        0.46       -0.56     10.56 o
  -2   8  10      632.24      631.04     20.88 o
  -1   8  10       18.74       18.98      5.11 o
   0   8  10       31.20       39.46      8.28 o
   1   8  10      542.97      551.67     20.06 o
   2   8  10     3303.44     3200.37     54.44 o
   3   8  10       80.52       92.42     11.01 o
   4   8  10      197.29      200.14     13.26 o
   5   8  10      254.46      290.09     25.92 o
  -5   9  10        5.67       11.69     11.29 o
  -4   9  10      455.24      438.79     29.22 o
  -3   9  10       55.10       36.30      9.00 o
  -2   9  10       45.06       46.92      8.29 o
  -1   9  10       23.78       24.01      4.34 o
   0   9  10     3861.08     3696.89     56.67 o
   1   9  10       41.38       37.84      3.90 o
   2   9  10     2669.98     2615.47     45.05 o
   3   9  10     2241.41     2194.65    100.40 o
   4   9  10        4.75        9.47      6.78 o
   5   9  10       84.02       95.31     17.53 o
  -5  10  10       73.44       59.15     15.69 o
  -4  10  10        0.65        4.17      7.45 o
  -3  10  10      566.34      493.92     20.18 o
  -2  10  10      162.87      161.02     11.26 o
  -1  10  10      617.19      612.36     22.17 o
   0  10  10      213.11      219.31     18.98 o
   1  10  10      345.25      329.76     17.90 o
   2  10  10      892.80      890.03     26.39 o
   3  10  10      157.54      165.47     17.55 o
   4  10  10      480.55      498.25     20.84 o
   5  10  10     1187.04     1232.69    105.51 o
  -5  11  10      203.41      165.34     21.62 o
  -4  11  10        6.10        5.23      7.39 o
  -3  11  10       26.32       22.14      7.25 o
  -2  11  10      169.80      156.98     10.82 o
  -1  11  10      206.53      189.10     11.99 o
   0  11  10     1343.89     1378.15     35.13 o
   1  11  10       77.54       84.03     10.60 o
   2  11  10      715.66      675.88     23.82 o
   3  11  10      504.26      486.94     23.61 o
   4  11  10      106.61      134.58     12.53 o
   5  11  10      128.10      137.95     20.63 o
  -5  12  10       82.08       96.11     18.12 o
  -4  12  10        6.36        9.59      7.70 o
  -3  12  10     1050.07      983.63     29.02 o
  -2  12  10     1140.35     1071.56     27.11 o
  -1  12  10     1409.32     1334.76     35.37 o
   0  12  10      464.29      487.44     28.12 o
   1  12  10      229.83      214.13     15.22 o
   2  12  10     1468.13     1366.67     38.81 o
   3  12  10       52.53       62.39     10.24 o
   4  12  10       47.55       59.82      9.91 o
   5  12  10       62.20       72.36     15.94 o
  -5  13  10       39.73       38.99     33.79 o
  -4  13  10       77.50       89.24     11.72 o
  -3  13  10       38.26       36.67      8.44 o
  -2  13  10      746.11      728.75     30.09 o
  -1  13  10      120.36      126.72     12.82 o
   0  13  10      531.95      480.03     32.74 o
   1  13  10      129.56      130.55     15.26 o
   2  13  10       77.78       79.56     13.16 o
   3  13  10       28.23       37.94     11.35 o
   4  13  10      106.45      117.00     14.82 o
   5  13  10       51.66       74.57     17.85 o
  -4  14  10       26.14       24.29     11.44 o
  -3  14  10      507.51      476.63     26.13 o
  -2  14  10     1140.28     1080.48     37.34 o
  -1  14  10        7.93        9.56      6.31 o
   0  14  10       42.78       21.61      8.10 o
   1  14  10        0.06        5.29      7.82 o
   2  14  10        0.32       -0.34      8.40 o
   3  14  10        5.82       10.12      8.99 o
   4  14  10        0.05       19.18      9.93 o
  -4  15  10        0.01        5.52      9.46 o
  -3  15  10      276.31      253.49     20.65 o
  -2  15  10       36.06       38.90     12.99 o
  -1  15  10      322.12      324.29     17.32 o
   0  15  10      262.40      284.41     18.72 o
   1  15  10      114.62      156.86     14.65 o
   2  15  10      555.27      531.00     33.16 o
   3  15  10      152.07      167.54     20.20 o
   4  15  10      251.86      278.67     21.45 o
  -4  16  10        0.84       12.14     14.52 o
  -3  16  10        2.42       -6.08     10.16 o
  -2  16  10       80.27       82.01     12.89 o
  -1  16  10      220.98      223.71     15.09 o
   0  16  10        8.24       33.59     10.19 o
   1  16  10      738.01      751.99     30.10 o
   2  16  10      362.46      369.36     29.51 o
   3  16  10      311.47      334.12     39.61 o
   4  16  10       92.49      101.75     19.35 o
  -3  17  10       16.48       37.73     11.55 o
  -2  17  10       20.08       17.02     10.43 o
  -1  17  10      555.52      535.48     22.71 o
   0  17  10      232.15      225.61     18.02 o
   1  17  10      146.20      149.71     15.57 o
   2  17  10       65.62      157.22     21.57 o
   3  17  10       85.78       97.13     19.42 o
  -3  18  10      211.49      252.78     21.73 o
  -2  18  10       37.48       29.05      9.53 o
  -1  18  10        5.43        5.47     10.68 o
   0  18  10      182.66      149.01     15.46 o
   1  18  10       72.98       94.58     13.75 o
   2  18  10        4.22       22.83     14.36 o
   3  18  10      181.65      236.92     26.16 o
  -2  19  10        5.43       12.65     10.11 o
  -1  19  10       20.34       45.95     12.27 o
   0  19  10       13.72       18.67      9.99 o
   1  19  10      184.00      193.17     22.75 o
   2  19  10        0.02        9.13     12.29 o
  -1  20  10       33.04       49.93     12.52 o
   0  20  10       17.39       49.95     12.27 o
   1  20  10       23.47       13.08     12.12 o
  -6   1  11       45.02       52.01     14.90 o
  -5   1  11        0.68       21.76     11.57 o
  -4   1  11        8.55       20.94     10.75 o
  -3   1  11      175.89      202.99     18.81 o
  -2   1  11       21.64       15.23      7.37 o
  -1   1  11     1515.70     1401.72     23.13 o
   0   1  11      110.49      142.36     10.38 o
   1   1  11     1172.70     1311.93     29.49 o
   2   1  11       74.86       93.44     12.69 o
   3   1  11      651.41      631.43     21.98 o
   4   1  11        8.21       15.25     10.02 o
   5   1  11        1.12        8.08      9.48 o
   6   1  11        6.73       42.43     11.67 o
  -6   2  11       32.28       34.26     10.98 o
  -5   2  11        5.53       39.05     13.01 o
  -4   2  11       17.79       36.21     12.35 o
  -3   2  11      441.24      433.71     25.79 o
  -2   2  11       53.65       48.05      6.66 o
  -1   2  11     3083.34     3099.33     35.83 o
   0   2  11     2118.70     2093.58     30.50 o
   1   2  11     2488.06     2449.27     41.35 o
   2   2  11     2632.68     2610.43     75.19 o
   3   2  11     2139.88     2015.71     36.10 o
   4   2  11      241.25      209.25     19.43 o
   5   2  11       94.35      104.28     16.47 o
   6   2  11        3.43       32.09     11.29 o
  -6   3  11      135.28      155.33     16.86 o
  -5   3  11      238.05      251.58     22.30 o
  -4   3  11        1.76       14.88     13.88 o
  -3   3  11      173.78      158.19     12.69 o
  -2   3  11      287.28      329.69     13.48 o
  -1   3  11        0.80        3.97      3.84 o
   0   3  11      547.94      505.88     15.62 o
   1   3  11      433.38      381.05     18.75 o
   2   3  11     1118.70     1162.76     23.31 o
   3   3  11       40.53       46.94      8.35 o
   4   3  11        1.27       28.11     11.59 o
   5   3  11        9.48       38.81     10.45 o
   6   3  11       10.32       30.75     20.89 o
  -6   4  11        0.01       16.99     20.85 o
  -5   4  11       58.54       57.99     23.61 o
  -4   4  11      250.64      285.99     22.63 o
  -3   4  11       94.58       98.01      9.19 o
  -2   4  11      451.64      458.72     15.69 o
  -1   4  11      666.77      792.68     20.42 o
   0   4  11       37.44       33.95      4.94 o
   1   4  11     2061.78     2099.31     55.62 o
   2   4  11      569.43      553.54     16.23 o
   3   4  11     1226.86     1221.20     35.91 o
   4   4  11      944.36      900.10     37.71 o
   5   4  11      716.51      671.51     41.52 o
   6   4  11      321.71      366.33     31.84 o
  -6   5  11        1.29       -3.35     13.57 o
  -5   5  11        1.43       21.30     10.41 o
  -4   5  11       36.70       52.77     12.67 o
  -3   5  11      607.71      616.91     17.39 o
  -2   5  11      873.99      882.60     21.74 o
  -1   5  11     2503.66     2428.41     42.49 o
   0   5  11      884.83      914.00     35.27 o
   1   5  11      991.79     1014.00     31.41 o
   2   5  11      239.75      257.02     12.57 o
   3   5  11       19.12       20.13      8.27 o
   4   5  11       44.10       40.14      8.28 o
   5   5  11       69.87       84.69     14.19 o
   6   5  11      130.68      154.29     17.45 o
  -6   6  11      137.82       83.28     18.03 o
  -5   6  11      264.79      249.12     21.00 o
  -4   6  11      740.64      724.71     35.72 o
  -3   6  11     2499.42     2399.46     51.13 o
  -2   6  11      214.37      191.24     11.17 o
  -1   6  11      315.46      261.12     14.32 o
   0   6  11       81.28       73.97     15.58 o
   1   6  11        0.02       -1.69      5.65 o
   2   6  11       10.16       13.47      5.79 o
   3   6  11     2585.07     2479.53     48.06 o
   4   6  11     1281.20     1200.14     33.61 o
   5   6  11      141.44      129.25     14.32 o
   6   6  11       11.81       10.85     10.99 o
  -6   7  11       15.88       21.48     36.21 o
  -5   7  11       35.45       30.02     11.88 o
  -4   7  11      351.18      317.25     28.69 o
  -3   7  11      223.99      210.08     20.53 o
  -2   7  11        0.52        9.72      9.30 o
  -1   7  11      481.80      458.66     25.32 o
   0   7  11        6.72       14.28      8.10 o
   1   7  11      246.32      209.48     12.96 o
   2   7  11       16.29       21.40      5.67 o
   3   7  11      188.56      199.00     14.64 o
   4   7  11      129.96      118.09     13.87 o
   5   7  11      191.59      189.10     22.01 o
  -5   8  11       30.44       29.12     15.49 o
  -4   8  11       24.54       19.81     10.24 o
  -3   8  11      372.14      324.49     24.85 o
  -2   8  11      890.98      848.74     25.21 o
  -1   8  11     2374.14     2398.43     44.27 o
   0   8  11     1377.31     1406.77     39.93 o
   1   8  11       10.55       23.46      7.70 o
   2   8  11      190.75      188.63     17.58 o
   3   8  11     1469.04     1413.66     42.61 o
   4   8  11      646.62      636.19     25.95 o
   5   8  11       45.58       50.81     14.61 o
  -5   9  11       88.26       40.22     13.55 o
  -4   9  11       55.06       73.34     14.12 o
  -3   9  11      368.58      344.33     25.73 o
  -2   9  11       20.91       22.50      6.64 o
  -1   9  11       38.72       52.33      9.41 o
   0   9  11      492.83      462.25     19.78 o
   1   9  11       95.07      113.55     16.17 o
   2   9  11      734.43      721.52     23.49 o
   3   9  11      517.57      463.92     27.69 o
   4   9  11       18.78       42.48      9.69 o
   5   9  11       40.79       40.73     14.04 o
  -5  10  11       11.60        0.73     10.97 o
  -4  10  11      109.91      109.94     14.11 o
  -3  10  11      116.29      119.37     13.73 o
  -2  10  11      703.25      699.45     30.71 o
  -1  10  11        0.01        0.10      6.45 o
   0  10  11        9.33       17.67      7.81 o
   1  10  11      687.48      769.97     30.62 o
   2  10  11     1055.93     1061.03     29.30 o
   3  10  11      105.81      116.61     16.58 o
   4  10  11      288.42      278.38     16.47 o
   5  10  11      312.20      312.29     28.14 o
  -5  11  11       50.43       60.94     16.22 o
  -4  11  11       23.18       22.51      9.26 o
  -3  11  11      229.98      204.63     14.22 o
  -2  11  11      632.06      624.74     20.62 o
  -1  11  11        5.75       12.66      4.96 o
   0  11  11      484.14      468.43     21.94 o
   1  11  11       51.59       66.35      9.76 o
   2  11  11      256.11      224.60     16.79 o
   3  11  11       65.71       85.02     15.52 o
   4  11  11      147.04      156.73     13.38 o
   5  11  11        9.42       30.89     13.38 o
  -5  12  11      512.49      500.46     58.36 o
  -4  12  11      291.38      279.22     17.34 o
  -3  12  11      311.18      298.41     17.06 o
  -2  12  11     1475.95     1509.77     44.51 o
  -1  12  11      218.94      190.18     14.46 o
   0  12  11       37.48       42.79      9.04 o
   1  12  11       15.29       15.84      7.61 o
   2  12  11      235.76      226.85     23.26 o
   3  12  11       82.87       80.02     12.26 o
   4  12  11       25.16       46.75      9.68 o
   5  12  11       54.68       53.82     22.35 o
  -4  13  11        6.32       23.46      8.54 o
  -3  13  11      112.10      117.12     13.69 o
  -2  13  11      118.75      138.30     21.84 o
  -1  13  11        0.29        5.27      6.68 o
   0  13  11      303.07      293.91     24.20 o
   1  13  11        0.19        7.39      7.52 o
   2  13  11      127.63      131.93     18.34 o
   3  13  11        1.18        5.37      8.65 o
   4  13  11      101.72      113.00     14.66 o
  -4  14  11      329.55      359.13     24.41 o
  -3  14  11      143.03      136.99     15.57 o
  -2  14  11      749.73      682.75     36.40 o
  -1  14  11       79.38       83.94     12.46 o
   0  14  11       43.21       42.72     13.10 o
   1  14  11      350.07      321.23     19.35 o
   2  14  11        2.32        6.60     13.48 o
   3  14  11       13.82       12.66      9.03 o
   4  14  11       15.21       33.09     11.05 o
  -4  15  11        4.37        9.84      9.94 o
  -3  15  11       20.82       29.08     11.04 o
  -2  15  11        0.99       17.45     11.79 o
  -1  15  11       41.45       42.16      8.62 o
   0  15  11      262.26      245.57     20.56 o
   1  15  11       31.05       28.65     10.14 o
   2  15  11        2.05        8.66     11.85 o
   3  15  11        5.22        2.02      8.45 o
   4  15  11       12.55       17.05     10.50 o
  -4  16  11        6.89        7.89     10.05 o
  -3  16  11       78.13       72.01     13.06 o
  -2  16  11       13.65       21.13      9.59 o
  -1  16  11      190.20      174.63     13.89 o
   0  16  11      262.48      261.24     20.91 o
   1  16  11       10.93        3.93      9.87 o
   2  16  11      149.35      193.21     22.30 o
   3  16  11      141.99      145.70     21.73 o
  -3  17  11      112.22      119.05     15.64 o
  -2  17  11        3.85        6.23      9.81 o
  -1  17  11       31.18       29.00     11.94 o
   0  17  11       71.67       81.41     13.59 o
   1  17  11       17.26       45.01     11.32 o
   2  17  11       55.11       77.47     16.72 o
   3  17  11       71.28       89.04     18.89 o
  -3  18  11       31.08       26.39     11.19 o
  -2  18  11        8.58        1.02      9.43 o
  -1  18  11      511.93      498.97     28.11 o
   0  18  11      525.85      547.49     27.73 o
   1  18  11       80.88       96.91     18.07 o
   2  18  11      466.77      486.55     34.81 o
  -2  19  11        0.91       -4.68     11.40 o
  -1  19  11       35.21       38.13     11.22 o
   0  19  11       17.24       19.71     10.36 o
   1  19  11       47.11       51.54     16.15 o
   2  19  11       12.59       17.92     13.31 o
  -1  20  11      145.03      173.20     19.12 o
   0  20  11      101.12      101.05     15.12 o
   1  20  11        0.09       -3.63     12.98 o
  -6   0  12     1375.07     1320.95     75.55 o
  -5   0  12      307.27      300.53     35.60 o
  -4   0  12      724.30      764.79     51.71 o
  -3   0  12     3402.53     3364.67    104.02 o
  -2   0  12       49.17       40.04     14.64 o
  -1   0  12     2402.89     2300.33     57.00 o
   0   0  12     1677.56     1624.38     41.59 o
   1   0  12     1982.77     1916.61     45.58 o
   2   0  12      768.07      701.32     42.99 o
   3   0  12     1654.50     1583.10     39.41 o
   4   0  12       10.33       -5.64     14.65 o
   5   0  12      212.32      174.76     27.86 o
   6   0  12        7.79       20.88     12.96 o
  -6   1  12      148.15      186.50     22.17 o
  -5   1  12      591.84      583.91     33.85 o
  -4   1  12      376.19      383.73     26.69 o
  -3   1  12      229.98      300.43     22.58 o
  -2   1  12      359.25      368.50     18.12 o
  -1   1  12     3260.56     3155.50     37.63 o
   0   1  12      320.68      332.17     21.82 o
   1   1  12      784.55      737.94     23.18 o
   2   1  12      195.69      219.76     39.31 o
   3   1  12      112.25       95.92      9.55 o
   4   1  12      380.17      356.56     24.79 o
   5   1  12      603.80      593.10     33.24 o
   6   1  12      162.08      129.68     16.24 o
  -6   2  12      320.24      382.02     29.60 o
  -5   2  12        0.09       -0.01     17.33 o
  -4   2  12      130.37      133.40     16.49 o
  -3   2  12     1298.06     1254.97     43.93 o
  -2   2  12      117.94      145.95      9.96 o
  -1   2  12       39.75       36.49      5.36 o
   0   2  12       17.07       14.61      4.79 o
   1   2  12      209.08      208.53     12.94 o
   2   2  12      164.98      205.02     20.20 o
   3   2  12        2.55        3.23      6.13 o
   4   2  12       58.48       48.27     12.38 o
   5   2  12      104.91       97.82     16.66 o
   6   2  12      270.79      292.23     27.94 o
  -6   3  12       50.82       43.38     10.73 o
  -5   3  12      284.50      309.57     25.40 o
  -4   3  12       66.20       96.29     15.09 o
  -3   3  12       57.98       73.27      7.97 o
  -2   3  12       60.58       60.49      7.91 o
  -1   3  12      315.41      316.95     11.39 o
   0   3  12      651.79      673.27     27.93 o
   1   3  12      418.32      404.75     20.38 o
   2   3  12      429.00      449.22     15.32 o
   3   3  12      103.30      110.40     11.09 o
   4   3  12        1.10        6.02      9.75 o
   5   3  12      430.95      390.03     31.17 o
   6   3  12       18.70       18.35     10.66 o
  -6   4  12       73.64       69.37     19.09 o
  -5   4  12        6.88       44.81     13.51 o
  -4   4  12      165.87      200.64     20.44 o
  -3   4  12      138.30      116.30     11.28 o
  -2   4  12      823.82      792.14     21.41 o
  -1   4  12       45.29       62.70      7.85 o
   0   4  12      222.63      213.33     10.35 o
   1   4  12     3848.33     3725.60    106.40 o
   2   4  12       81.29       88.75      8.03 o
   3   4  12     1739.76     1678.19     38.19 o
   4   4  12      217.31      212.96     29.15 o
   5   4  12       48.41       40.76     14.98 o
   6   4  12       84.92       80.29     13.57 o
  -6   5  12      168.82      175.29     23.15 o
  -5   5  12       92.73      116.62     17.28 o
  -4   5  12      288.39      306.22     24.36 o
  -3   5  12       12.46       15.53      5.96 o
  -2   5  12      112.07      124.56      9.65 o
  -1   5  12       93.00       72.26      8.68 o
   0   5  12     1691.16     1713.60     28.08 o
   1   5  12      524.34      502.34     29.22 o
   2   5  12       11.21       14.42      5.41 o
   3   5  12      474.05      503.25     22.47 o
   4   5  12     1086.44      971.13     41.96 o
   5   5  12       14.18       15.25      8.42 o
   6   5  12        0.16       15.55     10.53 o
  -6   6  12        0.04        6.50     11.98 o
  -5   6  12       92.01      140.91     15.76 o
  -4   6  12      300.93      288.73     30.84 o
  -3   6  12       17.50       27.14      9.09 o
  -2   6  12     1467.55     1418.61     29.48 o
  -1   6  12      174.89      203.62     13.28 o
   0   6  12     1080.57     1042.29     33.95 o
   1   6  12     1797.18     1853.96     37.65 o
   2   6  12      247.55      275.31     14.04 o
   3   6  12      910.19      874.33     30.62 o
   4   6  12      591.91      557.93     31.68 o
   5   6  12       47.04       30.64      9.34 o
  -5   7  12      102.27      117.68     14.97 o
  -4   7  12       92.85       98.40     16.55 o
  -3   7  12      755.66      757.09     36.62 o
  -2   7  12        0.57        3.45      6.05 o
  -1   7  12      353.76      334.78     23.10 o
   0   7  12     4891.40     5060.30    119.33 o
   1   7  12       56.99       85.12     11.64 o
   2   7  12      133.59      130.04     10.49 o
   3   7  12     1071.51     1072.47     59.65 o
   4   7  12       52.24       56.63      9.62 o
   5   7  12       19.56       17.57     11.54 o
  -5   8  12        5.18       12.93     12.08 o
  -4   8  12       13.43       18.39     15.99 o
  -3   8  12       91.70       58.60     13.95 o
  -2   8  12      676.15      647.59     22.69 o
  -1   8  12      115.89      143.82     12.24 o
   0   8  12      672.48      683.55     24.05 o
   1   8  12        0.09        4.34      6.77 o
   2   8  12      677.63      665.61     43.07 o
   3   8  12      197.53      203.98     15.30 o
   4   8  12      431.82      441.67     22.33 o
   5   8  12      264.20      293.85     33.82 o
  -5   9  12       85.46       41.99     14.31 o
  -4   9  12      101.72       67.69     17.99 o
  -3   9  12      338.24      328.21     30.50 o
  -2   9  12     2164.51     2087.04     42.44 o
  -1   9  12      474.13      471.42     25.19 o
   0   9  12     1904.77     1841.31     40.60 o
   1   9  12      879.62      881.11     27.67 o
   2   9  12      740.58      738.51     24.47 o
   3   9  12       81.41       83.64     11.66 o
   4   9  12      452.58      428.36     22.32 o
   5   9  12       65.15       86.09     31.80 o
  -5  10  12        0.34        4.54     13.53 o
  -4  10  12        9.71        1.40      8.06 o
  -3  10  12     1593.96     1475.02     41.53 o
  -2  10  12       56.06       48.90     12.87 o
  -1  10  12      165.15      174.39     15.35 o
   0  10  12      128.02      116.59     11.81 o
   1  10  12       11.35       16.86      8.12 o
   2  10  12     1028.18     1078.81     39.35 o
   3  10  12      233.05      239.46     21.26 o
   4  10  12      324.36      369.25     19.13 o
   5  10  12        5.76       18.05     15.75 o
  -5  11  12       97.32       76.49     23.07 o
  -4  11  12      158.77      170.02     14.24 o
  -3  11  12      584.69      549.69     22.30 o
  -2  11  12     2496.95     2341.01     41.86 o
  -1  11  12      268.04      262.86     16.62 o
   0  11  12     1299.39     1206.30     46.27 o
   1  11  12      352.90      329.46     18.58 o
   2  11  12      114.35       91.53     18.10 o
   3  11  12       69.64       75.55     14.90 o
   4  11  12       30.97       60.99     10.39 o
   5  11  12       27.09       34.43     14.94 o
  -5  12  12       26.39       21.18     14.84 o
  -4  12  12        6.97        7.28      7.33 o
  -3  12  12       51.20       46.81      8.94 o
  -2  12  12      501.97      494.65     25.30 o
  -1  12  12        8.33       -3.70      6.73 o
   0  12  12      736.57      716.26     29.72 o
   1  12  12        0.35       -0.93      7.05 o
   2  12  12      156.05      181.67     19.74 o
   3  12  12       14.40       48.98     14.08 o
   4  12  12      209.64      230.09     16.12 o
  -4  13  12       25.23       33.42      8.86 o
  -3  13  12      226.98      209.61     18.67 o
  -2  13  12       43.30       43.96     16.76 o
  -1  13  12      195.86      205.49     16.69 o
   0  13  12      533.23      503.80     23.33 o
   1  13  12        6.13       18.12      8.34 o
   2  13  12       71.88       60.53     14.82 o
   3  13  12        0.39       -0.10      9.34 o
   4  13  12      300.19      281.65     20.90 o
  -4  14  12       14.74       10.33     10.87 o
  -3  14  12       47.67       30.49     14.11 o
  -2  14  12        5.64       21.89      9.79 o
  -1  14  12       45.19       60.89      9.27 o
   0  14  12      426.29      409.21     22.00 o
   1  14  12     1057.99     1010.61     33.77 o
   2  14  12        1.83       18.38     16.60 o
   3  14  12      236.80      217.74     18.20 o
   4  14  12      129.78      144.94     16.68 o
  -4  15  12       21.80       32.04     11.75 o
  -3  15  12       52.41       55.26     12.52 o
  -2  15  12       18.22       21.37     13.40 o
  -1  15  12        1.39        5.41     10.18 o
   0  15  12        0.34       10.95      8.25 o
   1  15  12      674.72      631.52     27.67 o
   2  15  12        0.06       -9.24     10.76 o
   3  15  12       30.35       47.08     11.56 o
   4  15  12       97.60      112.45     15.47 o
  -3  16  12       19.14        8.17      9.28 o
  -2  16  12       29.45       34.76     11.39 o
  -1  16  12      198.83      190.42     14.18 o
   0  16  12      220.47      221.79     28.24 o
   1  16  12      233.06      258.20     25.48 o
   2  16  12        5.14        1.51     12.04 o
   3  16  12       90.58      105.47     18.12 o
  -3  17  12        0.03        9.18     10.41 o
  -2  17  12       88.20      116.94     15.77 o
  -1  17  12      142.53      179.78     27.93 o
   0  17  12       82.63       93.26     14.07 o
   1  17  12       44.36       42.07     14.05 o
   2  17  12      246.18      275.06     27.48 o
   3  17  12       21.19       29.04     13.97 o
  -2  18  12        4.84       23.34     11.08 o
  -1  18  12      118.36      105.75     14.78 o
   0  18  12      135.23       97.97     14.37 o
   1  18  12       67.78       91.13     17.79 o
   2  18  12        7.37        6.36     12.81 o
  -1  19  12      134.55       96.16     15.06 o
   0  19  12        9.03       11.13      9.18 o
   1  19  12        3.11        4.99     11.27 o
  -6   1  13       35.31       62.91     15.90 o
  -5   1  13       10.29       42.97     13.12 o
  -4   1  13       42.71       63.65     13.63 o
  -3   1  13      276.11      336.54     24.18 o
  -2   1  13      456.27      432.68     16.93 o
  -1   1  13       79.39       73.79      6.97 o
   0   1  13        0.65        4.62      6.07 o
   1   1  13     2128.87     2122.30     41.50 o
   2   1  13      837.80      818.60     34.07 o
   3   1  13       53.75       57.75      6.73 o
   4   1  13      228.81      210.23     23.24 o
   5   1  13      235.58      225.14     22.61 o
   6   1  13       10.93        5.51      8.77 o
  -6   2  13       27.31       32.79     13.14 o
  -5   2  13       23.33       33.51     12.03 o
  -4   2  13       59.03       52.73     12.89 o
  -3   2  13       10.72       28.95      9.12 o
  -2   2  13     1444.65     1425.38     29.76 o
  -1   2  13       24.15       37.79      5.99 o
   0   2  13      654.62      638.16     18.18 o
   1   2  13     1884.59     1885.18     38.70 o
   2   2  13      696.22      686.37     31.66 o
   3   2  13      765.02      755.49     25.08 o
   4   2  13      648.92      674.22     34.57 o
   5   2  13      172.32      196.55     21.51 o
   6   2  13       80.08       85.80     14.67 o
  -6   3  13       36.95       70.85     15.99 o
  -5   3  13       12.94       19.89     21.04 o
  -4   3  13       10.86        7.29      9.73 o
  -3   3  13       30.93       50.94      7.17 o
  -2   3  13      200.17      200.18     14.99 o
  -1   3  13     1585.43     1552.80     26.09 o
   0   3  13     1145.68     1127.76     23.23 o
   1   3  13     1626.87     1744.50     44.41 o
   2   3  13     1764.05     1844.85     32.69 o
   3   3  13      194.47      182.57     13.82 o
   4   3  13      102.02      107.41     16.13 o
   5   3  13        3.26       -9.61      9.95 o
  -6   4  13        6.61        6.86      9.49 o
  -5   4  13        1.11       11.24     25.56 o
  -4   4  13        5.59       31.61     12.62 o
  -3   4  13        0.23        5.79      5.00 o
  -2   4  13      622.13      655.39     20.34 o
  -1   4  13      759.87      768.16     29.92 o
   0   4  13     1339.77     1334.19     33.47 o
   1   4  13      493.58      471.64     24.54 o
   2   4  13     1699.95     1624.43     34.80 o
   3   4  13      815.35      774.55     27.76 o
   4   4  13      273.00      288.85     24.41 o
   5   4  13       99.51       91.52     16.26 o
  -5   5  13      292.31      269.78     24.99 o
  -4   5  13       29.40       37.50     13.02 o
  -3   5  13       65.52       57.01     10.58 o
  -2   5  13        1.42       16.32      6.07 o
  -1   5  13       12.75       10.53      6.42 o
   0   5  13      372.32      346.98     12.75 o
   1   5  13      680.27      675.69     54.07 o
   2   5  13      362.23      346.06     14.52 o
   3   5  13      166.48      200.25     14.99 o
   4   5  13      100.23       82.54     14.42 o
   5   5  13       97.96      117.48     17.48 o
  -5   6  13       28.71       58.27     15.04 o
  -4   6  13       13.37       34.45     12.35 o
  -3   6  13      478.36      482.87     24.27 o
  -2   6  13      487.49      482.13     17.85 o
  -1   6  13     1383.47     1428.25     45.93 o
   0   6  13      166.95      174.35     15.57 o
   1   6  13      166.14      150.10     10.06 o
   2   6  13      137.52      151.04     11.61 o
   3   6  13      385.89      384.42     20.03 o
   4   6  13        8.50       40.49     12.60 o
   5   6  13       22.78       40.69     11.68 o
  -5   7  13       20.79       12.49     11.00 o
  -4   7  13        7.94       36.89     12.76 o
  -3   7  13       24.28       32.27     11.83 o
  -2   7  13        1.23        9.78      6.73 o
  -1   7  13        8.60        8.39      7.43 o
   0   7  13      389.61      386.99     22.47 o
   1   7  13      103.44      120.85     11.36 o
   2   7  13      120.95      145.23     11.92 o
   3   7  13      473.01      502.08     26.47 o
   4   7  13        4.64       20.08     19.81 o
   5   7  13      129.19      148.96     22.01 o
  -5   8  13        5.83       -1.04     15.34 o
  -4   8  13      458.84      486.14     33.26 o
  -3   8  13      266.23      267.35     24.04 o
  -2   8  13       26.85       43.79      8.36 o
  -1   8  13       21.02       29.39      7.91 o
   0   8  13        1.76        4.52      8.05 o
   1   8  13      231.61      257.53     16.78 o
   2   8  13     1382.57     1395.21     33.82 o
   3   8  13        0.01       19.02     10.84 o
   4   8  13       56.98       26.20      8.79 o
   5   8  13       47.42       85.16     19.09 o
  -5   9  13       31.81       21.94     27.94 o
  -4   9  13      333.63      304.14     21.13 o
  -3   9  13      584.23      544.82     33.89 o
  -2   9  13        3.41       10.03      6.59 o
  -1   9  13      561.67      525.21     22.37 o
   0   9  13       56.39       47.63     15.09 o
   1   9  13      535.07      557.21     34.58 o
   2   9  13      762.78      793.15     36.16 o
   3   9  13       97.60      101.40     12.78 o
   4   9  13       51.58       52.51     12.13 o
   5   9  13      144.64      150.19     20.96 o
  -5  10  13        2.18       -5.09     11.44 o
  -4  10  13        0.53      -10.19      9.11 o
  -3  10  13      190.12      215.51     22.39 o
  -2  10  13       22.87       45.57      9.68 o
  -1  10  13      165.82      154.53     11.89 o
   0  10  13      224.20      215.75     16.35 o
   1  10  13      106.57      117.26     12.39 o
   2  10  13       48.85       59.03     13.80 o
   3  10  13        1.89       16.20     15.37 o
   4  10  13       94.92      126.24     12.57 o
   5  10  13        4.25       21.07     12.53 o
  -5  11  13       83.91       68.44     13.82 o
  -4  11  13      194.86      155.31     15.61 o
  -3  11  13      416.45      398.42     19.71 o
  -2  11  13      138.22      130.42     14.19 o
  -1  11  13       11.88        8.71      7.73 o
   0  11  13      574.38      586.10     28.15 o
   1  11  13       48.75       63.49     10.23 o
   2  11  13        1.82       -0.95     10.37 o
   3  11  13        3.55       37.46     36.26 o
   4  11  13        6.02       15.53      9.18 o
  -4  12  13      177.69      168.58     14.88 o
  -3  12  13      177.19      180.44     14.38 o
  -2  12  13      105.48      125.45     17.56 o
  -1  12  13       22.74       25.04      7.59 o
   0  12  13      199.27      186.03     19.93 o
   1  12  13       95.95      102.59     12.38 o
   2  12  13      114.25      109.81     16.53 o
   3  12  13       23.76       26.78     23.10 o
   4  12  13        2.37       13.76      8.13 o
  -4  13  13        6.81       11.27      9.62 o
  -3  13  13      564.99      581.36     29.64 o
  -2  13  13        7.95       19.25      9.55 o
  -1  13  13        9.88        0.58      6.84 o
   0  13  13       49.80       77.58     14.02 o
   1  13  13        6.35        3.03      9.54 o
   2  13  13      234.55      217.38     54.17 o
   3  13  13       10.00        8.18     11.38 o
   4  13  13       50.26       83.10     20.46 o
  -4  14  13      239.94      264.15     25.24 o
  -3  14  13      465.28      464.40     28.85 o
  -2  14  13     1423.68     1455.00     56.53 o
  -1  14  13       47.00       45.51      8.66 o
   0  14  13       25.22       25.60     10.67 o
   1  14  13        0.12       -0.57      7.27 o
   2  14  13      226.07      243.65     24.23 o
   3  14  13        0.30       15.47      9.55 o
   4  14  13       39.46       61.94     14.38 o
  -3  15  13        0.03       24.08     10.98 o
  -2  15  13       17.38       33.75     11.27 o
  -1  15  13       59.25       68.53     10.99 o
   0  15  13      634.14      659.03     28.74 o
   1  15  13       23.98       32.61     10.99 o
   2  15  13        0.10        3.67     11.34 o
   3  15  13      180.41      196.74     23.69 o
  -3  16  13        5.46        7.48     10.65 o
  -2  16  13      158.77      155.86     17.91 o
  -1  16  13       81.63      108.93     15.15 o
   0  16  13      128.28      110.18     14.46 o
   1  16  13       35.34       36.24     13.22 o
   2  16  13      153.50      206.93     23.70 o
   3  16  13       51.74       68.86     21.89 o
  -2  17  13       55.73       50.53     17.90 o
  -1  17  13        4.84       21.59     10.75 o
   0  17  13       15.84      -11.04     10.04 o
   1  17  13        2.11       41.80     15.62 o
   2  17  13       36.60       68.81     17.00 o
  -2  18  13        6.41       12.08     10.13 o
  -1  18  13      182.68      172.96     18.21 o
   0  18  13       11.05       19.81     10.11 o
   1  18  13      115.43      112.93     18.67 o
   2  18  13       76.76       78.99     18.37 o
  -1  19  13        5.93       23.96     10.76 o
   0  19  13       34.07       46.26     11.33 o
   1  19  13       18.78       18.90     21.97 o
  -6   0  14       46.09       61.92     23.59 o
  -5   0  14       22.15       34.31     17.49 o
  -4   0  14     1049.06     1153.86     66.21 o
  -3   0  14     2845.26     2824.84     99.87 o
  -2   0  14      720.08      726.96     31.72 o
  -1   0  14     1065.90     1009.70     62.17 o
   0   0  14        0.42       17.08     17.86 o
   1   0  14     1215.90     1276.84     39.92 o
   2   0  14      381.81      365.81     34.37 o
   3   0  14     1120.73     1051.16     34.18 o
   4   0  14        6.66       -2.72     14.83 o
   5   0  14       65.57       91.56     24.92 o
  -6   1  14        3.18        8.56     12.13 o
  -5   1  14      111.48      111.95     17.43 o
  -4   1  14      239.75      272.57     23.78 o
  -3   1  14      194.39      204.34     20.16 o
  -2   1  14     1582.19     1606.83     33.10 o
  -1   1  14     1240.84     1229.16     23.93 o
   0   1  14      153.61      147.06     10.11 o
   1   1  14      330.47      308.87     16.80 o
   2   1  14       63.73       73.75     13.31 o
   3   1  14      246.88      255.67     12.15 o
   4   1  14      463.90      394.52     27.67 o
   5   1  14      998.00      961.72     44.43 o
  -5   2  14        0.06       12.28      9.56 o
  -4   2  14      293.69      300.47     24.99 o
  -3   2  14      335.41      304.87     17.06 o
  -2   2  14      783.57      789.04     28.83 o
  -1   2  14      633.58      619.47     17.00 o
   0   2  14      267.74      262.50     12.23 o
   1   2  14      873.29      937.94     28.11 o
   2   2  14      189.27      197.12     24.48 o
   3   2  14      724.39      681.41     24.81 o
   4   2  14      234.21      218.26     21.73 o
   5   2  14       34.18       25.56     12.82 o
  -5   3  14      222.57      215.66     23.21 o
  -4   3  14      438.82      490.47     31.11 o
  -3   3  14      693.72      663.23     21.53 o
  -2   3  14       29.60       36.65      7.62 o
  -1   3  14      183.27      174.74      9.56 o
   0   3  14       16.27       17.77      5.11 o
   1   3  14      662.72      593.78     22.51 o
   2   3  14       59.85       64.44      9.24 o
   3   3  14        0.41        9.33      7.68 o
   4   3  14      693.45      600.16     33.83 o
   5   3  14       14.76       21.68     11.93 o
  -5   4  14      320.06      343.18     37.30 o
  -4   4  14      101.30      108.46     16.66 o
  -3   4  14       48.81       53.82      7.45 o
  -2   4  14      797.38      767.00     24.30 o
  -1   4  14        0.83       10.69      6.41 o
   0   4  14      250.06      232.64     12.09 o
   1   4  14      528.93      505.19     24.85 o
   2   4  14       66.70       66.50      8.73 o
   3   4  14     1351.47     1323.36     35.94 o
   4   4  14       47.81       68.86     14.81 o
   5   4  14        0.11        8.02     10.81 o
  -5   5  14      196.27      168.88     34.24 o
  -4   5  14       46.34       87.49     15.96 o
  -3   5  14       89.21      102.59     12.85 o
  -2   5  14       59.63       69.16      8.62 o
  -1   5  14       37.68       38.46     10.74 o
   0   5  14     1323.68     1283.32     31.12 o
   1   5  14      336.74      325.05     20.51 o
   2   5  14       30.17       45.22      7.58 o
   3   5  14      148.75      170.98     14.21 o
   4   5  14      975.65      947.46     42.62 o
   5   5  14        4.48        0.75     11.00 o
  -5   6  14       72.17       72.85     15.70 o
  -4   6  14      190.82      212.22     22.36 o
  -3   6  14      117.13      112.68     16.35 o
  -2   6  14     1404.10     1343.30     37.44 o
  -1   6  14      256.61      271.51     16.34 o
   0   6  14     2832.76     2736.39     61.03 o
   1   6  14      564.19      614.63     23.19 o
   2   6  14      241.45      227.73     12.63 o
   3   6  14      244.20      250.80     17.01 o
   4   6  14       32.95       53.06     13.97 o
   5   6  14       23.57       14.20     11.33 o
  -5   7  14       81.65       81.39     18.09 o
  -4   7  14      319.21      335.78     71.56 o
  -3   7  14      246.56      239.32     22.83 o
  -2   7  14     1423.22     1372.89     35.36 o
  -1   7  14      515.34      508.02     21.79 o
   0   7  14       56.59       40.52     10.07 o
   1   7  14       58.48       72.00      9.68 o
   2   7  14     1352.64     1290.43     32.79 o
   3   7  14       86.90       84.76     12.95 o
   4   7  14      536.37      530.03     32.99 o
   5   7  14        4.93       19.23     10.79 o
  -5   8  14      197.89      178.44     26.24 o
  -4   8  14       54.17       84.70     20.30 o
  -3   8  14        2.47       11.92      9.75 o
  -2   8  14     1608.68     1574.42     38.34 o
  -1   8  14      380.42      398.71     19.78 o
   0   8  14      548.55      548.25     23.01 o
   1   8  14      189.27      205.55     14.75 o
   2   8  14       43.61       34.16      7.75 o
   3   8  14       12.92       23.36     11.52 o
   4   8  14      114.05      125.12     33.78 o
   5   8  14       77.70       75.86     19.04 o
  -5   9  14       24.82       18.87     22.99 o
  -4   9  14        0.49       19.57     10.61 o
  -3   9  14      602.21      636.68     36.65 o
  -2   9  14      233.27      227.58     15.42 o
  -1   9  14       96.04       98.35     11.31 o
   0   9  14     3698.87     3637.97     86.88 o
   1   9  14      326.76      293.21     17.18 o
   2   9  14       15.61       11.12     15.12 o
   3   9  14        7.48       24.44      9.16 o
   4   9  14       26.59       37.96     14.98 o
   5   9  14        1.17       37.24     19.24 o
  -5  10  14      146.73      174.63     22.62 o
  -4  10  14       56.63       37.91     10.05 o
  -3  10  14      169.04      170.95     20.63 o
  -2  10  14      419.56      385.61     54.85 o
  -1  10  14     1436.30     1422.37     33.84 o
   0  10  14      607.27      671.21     26.29 o
   1  10  14      163.71      201.25     15.46 o
   2  10  14     1296.46     1479.72     51.01 o
   3  10  14      569.16      570.72     43.22 o
   4  10  14      191.89      200.48     17.30 o
  -4  11  14       67.62       30.67     14.38 o
  -3  11  14     1206.55     1100.25     32.76 o
  -2  11  14        5.08       -0.81      8.50 o
  -1  11  14      106.28      105.24     10.92 o
   0  11  14     1145.02     1130.80     34.79 o
   1  11  14        4.89       -4.21      8.04 o
   2  11  14        0.34        7.98     11.12 o
   3  11  14        3.46       22.82     19.70 o
   4  11  14       96.71      120.77     12.75 o
  -4  12  14       65.85       77.46     11.36 o
  -3  12  14       15.46       35.23     14.63 o
  -2  12  14      141.87      132.61     15.38 o
  -1  12  14       18.52       30.13      8.72 o
   0  12  14        5.96       14.12      8.43 o
   1  12  14       44.79       67.22     10.30 o
   2  12  14      625.79      645.92     35.74 o
   3  12  14        9.26       13.48     12.04 o
   4  12  14      123.24      139.89     13.43 o
  -4  13  14        6.58       26.66     10.63 o
  -3  13  14      187.60      173.10     24.29 o
  -2  13  14       27.40       45.41     12.06 o
  -1  13  14        3.61       20.49      9.19 o
   0  13  14       14.95       19.69     13.40 o
   1  13  14      299.89      292.42     21.19 o
   2  13  14      121.44      103.17     16.48 o
   3  13  14       70.70       47.06     17.36 o
   4  13  14       11.44       19.75      9.72 o
  -4  14  14       19.01       62.14     16.76 o
  -3  14  14      325.21      308.13     32.10 o
  -2  14  14       32.47       49.30     12.18 o
  -1  14  14       13.02        7.79      7.05 o
   0  14  14       49.05       49.56     11.37 o
   1  14  14      151.73      174.04     22.17 o
   2  14  14       31.74       13.86     11.51 o
   3  14  14      211.92      209.33     31.35 o
  -3  15  14        0.37       17.21     10.56 o
  -2  15  14      135.95      177.64     18.02 o
  -1  15  14      359.88      375.06     19.75 o
   0  15  14       83.03       36.25     11.52 o
   1  15  14       71.74      103.10     17.48 o
   2  15  14      123.88      106.44     17.68 o
   3  15  14      101.35       73.86     27.47 o
  -3  16  14        0.24      -14.68     11.11 o
  -2  16  14      120.88      140.39     17.14 o
  -1  16  14       86.20       93.46     27.10 o
   0  16  14      160.36      137.62     17.70 o
   1  16  14      332.83      351.18     29.12 o
   2  16  14      509.30      515.85     50.32 o
   3  16  14     1095.43     1082.15     52.19 o
  -2  17  14        7.61       23.24     10.79 o
  -1  17  14       11.88       17.62     12.85 o
   0  17  14      104.55      112.72     14.90 o
   1  17  14      169.41      206.67     45.74 o
   2  17  14       92.05       96.86     19.39 o
  -1  18  14        9.72        5.11     10.91 o
   0  18  14      243.62      262.04     20.82 o
   1  18  14      231.57      236.66     25.42 o
  -5   1  15        1.44       14.57     11.47 o
  -4   1  15        2.63        7.13     10.79 o
  -3   1  15        2.77       19.60     11.40 o
  -2   1  15        5.48        9.44      5.43 o
  -1   1  15      372.90      364.56     13.67 o
   0   1  15     1233.82     1289.72     25.36 o
   1   1  15      192.98      185.18     14.25 o
   2   1  15       22.04       38.34     18.41 o
   3   1  15       98.56       95.88     11.28 o
   4   1  15        3.30       11.72     11.79 o
   5   1  15      350.93      309.54     27.20 o
  -5   2  15       41.46       68.51     14.97 o
  -4   2  15      172.76      202.83     32.79 o
  -3   2  15      236.50      244.10     13.90 o
  -2   2  15       57.29       66.85      8.75 o
  -1   2  15       44.68       53.68      6.92 o
   0   2  15      895.92      852.42     22.32 o
   1   2  15      694.51      664.64     24.87 o
   2   2  15      494.59      510.81     43.51 o
   3   2  15      482.62      451.10     20.96 o
   4   2  15       99.03       93.24     15.68 o
   5   2  15       38.22       55.58     14.55 o
  -5   3  15       34.92       52.88     13.38 o
  -4   3  15       52.12       49.08     14.61 o
  -3   3  15      663.43      618.89     21.42 o
  -2   3  15     1443.42     1369.41     34.28 o
  -1   3  15     1438.94     1458.00     26.86 o
   0   3  15      408.20      399.35     15.13 o
   1   3  15     1448.75     1476.22     36.74 o
   2   3  15        3.69       12.46      7.61 o
   3   3  15       30.02       23.41      9.14 o
   4   3  15        3.93       13.72     12.18 o
   5   3  15      101.41       92.43     15.96 o
  -5   4  15        9.09        5.83     11.08 o
  -4   4  15        8.96       21.86     16.44 o
  -3   4  15        1.34        5.28      8.19 o
  -2   4  15      388.54      385.69     17.00 o
  -1   4  15      375.89      393.67     17.04 o
   0   4  15     1518.13     1462.75     31.03 o
   1   4  15     1150.48     1110.04     38.01 o
   2   4  15      483.12      456.96     17.71 o
   3   4  15      494.63      495.27     22.99 o
   4   4  15      510.77      473.97     30.73 o
   5   4  15        7.50       -1.19     11.48 o
  -5   5  15       52.53       51.88     14.60 o
  -4   5  15      845.70      766.39     40.16 o
  -3   5  15      103.85      139.65     24.77 o
  -2   5  15      283.58      297.87     15.31 o
  -1   5  15     2029.77     1886.08     42.17 o
   0   5  15      519.77      517.07     17.30 o
   1   5  15      332.65      354.38     22.12 o
   2   5  15       43.77       48.92      7.93 o
   3   5  15      332.11      326.29     19.23 o
   4   5  15      113.20      126.72     18.67 o
   5   5  15       34.80       37.20     13.14 o
  -5   6  15       28.29       44.49     15.15 o
  -4   6  15      148.32      149.14     19.84 o
  -3   6  15       48.45       61.56     11.25 o
  -2   6  15      148.95      159.30     11.85 o
  -1   6  15        0.62       16.27      7.54 o
   0   6  15        7.29        2.72     12.22 o
   1   6  15       75.68       78.34     12.83 o
   2   6  15      107.61      108.92      9.72 o
   3   6  15       78.60       89.68     12.23 o
   4   6  15        0.06       -1.59     11.69 o
   5   6  15        8.00       16.11     10.30 o
  -5   7  15       16.46       24.72     12.54 o
  -4   7  15        7.02       12.84     20.97 o
  -3   7  15       20.68       38.56     14.00 o
  -2   7  15      386.77      372.80     30.31 o
  -1   7  15      469.18      454.66     21.54 o
   0   7  15        5.22       18.29     18.02 o
   1   7  15       12.33       11.55      7.93 o
   2   7  15       23.83       30.42      8.07 o
   3   7  15        3.81       11.93      8.19 o
   4   7  15       60.89       52.94     13.72 o
   5   7  15      419.63      473.44     33.51 o
  -5   8  15       15.56       30.41     15.43 o
  -4   8  15       77.63       82.15     17.13 o
  -3   8  15      324.83      359.09     28.11 o
  -2   8  15      221.25      220.50     15.58 o
  -1   8  15      664.14      672.90     26.24 o
   0   8  15       32.24       57.27     15.62 o
   1   8  15       51.75       52.72      9.39 o
   2   8  15      145.22      184.33     19.34 o
   3   8  15      385.44      416.82     27.38 o
   4   8  15      101.21       66.71     15.88 o
   5   8  15        9.71       46.03     14.00 o
  -5   9  15       66.97       49.68     16.70 o
  -4   9  15        0.38      -11.49     11.37 o
  -3   9  15       86.27      100.27     17.68 o
  -2   9  15        1.14       -4.04      7.17 o
  -1   9  15      687.04      641.47     25.95 o
   0   9  15      158.48      165.65     14.48 o
   1   9  15      305.97      282.19     17.66 o
   2   9  15       20.88       35.65     13.56 o
   3   9  15       90.49       95.43     12.65 o
   4   9  15        3.07       13.75     20.19 o
  -4  10  15        0.19       13.35      9.92 o
  -3  10  15       44.03       32.51     16.63 o
  -2  10  15      107.02       76.43     26.13 o
  -1  10  15      132.02      113.08     11.38 o
   0  10  15       14.57       38.08      9.92 o
   1  10  15       17.02       18.31      8.72 o
   2  10  15      611.64      616.81     34.64 o
   3  10  15        0.60        2.34      8.56 o
   4  10  15       17.62       31.72     13.27 o
  -4  11  15        3.82       11.46     12.02 o
  -3  11  15      671.58      594.85     28.40 o
  -2  11  15      121.24      142.31     18.32 o
  -1  11  15        2.11        4.15      6.76 o
   0  11  15      428.46      434.01     29.27 o
   1  11  15      201.41      188.98     15.44 o
   2  11  15        4.51       12.54     11.50 o
   3  11  15        8.51       16.36     12.60 o
   4  11  15      263.46      270.09     40.11 o
  -4  12  15      192.30      185.40     25.90 o
  -3  12  15      148.49      141.37     16.43 o
  -2  12  15      977.09      935.79     36.60 o
  -1  12  15       17.42       28.05      8.01 o
   0  12  15        2.69        1.90      8.33 o
   1  12  15        0.26        2.96      9.38 o
   2  12  15       91.84      105.91     17.56 o
   3  12  15        3.48        3.05     10.38 o
   4  12  15       28.52       40.90     11.78 o
  -4  13  15      156.86      185.75     19.62 o
  -3  13  15        0.09        7.57     10.18 o
  -2  13  15       21.02       35.71     10.90 o
  -1  13  15      309.36      319.12     17.73 o
   0  13  15      205.82      183.97     26.43 o
   1  13  15       27.19       36.45     13.97 o
   2  13  15        0.07       -0.15     16.53 o
   3  13  15       16.31       38.57     15.10 o
  -3  14  15        0.10       13.85     10.32 o
  -2  14  15        9.22       13.95     10.48 o
  -1  14  15        0.83        9.12      7.04 o
   0  14  15      232.70      221.06     17.89 o
   1  14  15       28.12       45.25     13.77 o
   2  14  15        7.32       13.15     10.81 o
   3  14  15       66.88      111.84     19.81 o
  -3  15  15       29.34       36.33     12.48 o
  -2  15  15       23.81       30.86     11.49 o
  -1  15  15       15.00       31.93     11.06 o
   0  15  15       52.10       70.04     12.22 o
   1  15  15        4.93       19.88     12.44 o
   2  15  15       47.23       61.51     16.51 o
   3  15  15       19.90       35.26     20.84 o
  -2  16  15        0.14       17.06     13.98 o
  -1  16  15      427.55      423.43     26.74 o
   0  16  15       85.04       71.07     14.27 o
   1  16  15        0.01       12.21     25.45 o
   2  16  15       80.36       96.76     19.49 o
  -2  17  15        7.23       20.33     11.00 o
  -1  17  15       97.83      119.71     23.11 o
   0  17  15       67.65       79.06     13.72 o
   1  17  15        0.02       13.83     18.51 o
   0  18  15        6.08       -9.98     10.84 o
  -5   0  16       14.02       36.43     20.87 o
  -4   0  16      257.46      243.23     33.25 o
  -3   0  16      593.89      592.55     47.71 o
  -2   0  16      439.79      405.45     24.98 o
  -1   0  16      861.60      863.44     27.66 o
   0   0  16       78.87       84.19     10.27 o
   1   0  16       91.51      110.57     14.48 o
   2   0  16      617.68      601.94     46.15 o
   3   0  16      508.18      505.41     44.42 o
   4   0  16       39.31       42.60     20.19 o
   5   0  16        0.32       20.35     16.58 o
  -5   1  16      113.93      104.90     32.02 o
  -4   1  16      247.25      290.90     25.72 o
  -3   1  16       88.83       90.03     11.21 o
  -2   1  16       69.79       73.72      8.52 o
  -1   1  16       21.87       24.54      7.04 o
   0   1  16      161.15      170.02     10.45 o
   1   1  16     1284.71     1193.09     34.34 o
   2   1  16      130.97      120.51     16.46 o
   3   1  16      183.56      173.20     19.45 o
   4   1  16      259.89      224.57     22.97 o
   5   1  16       64.22       88.76     17.22 o
  -5   2  16       12.12       21.64     12.29 o
  -4   2  16       84.86       80.86     15.94 o
  -3   2  16      401.70      438.50     18.84 o
  -2   2  16       89.96       78.12      9.27 o
  -1   2  16     1919.12     1879.20     31.92 o
   0   2  16     1671.45     1618.18     29.30 o
   1   2  16      467.77      498.53     22.52 o
   2   2  16       43.52       50.70     13.33 o
   3   2  16      828.75      741.15     27.58 o
   4   2  16        5.80       -1.72     20.52 o
   5   2  16        0.20        9.68     11.29 o
  -5   3  16        4.05        4.91     10.93 o
  -4   3  16      566.85      530.56     34.77 o
  -3   3  16       39.00       51.70      8.12 o
  -2   3  16      836.04      759.92     24.28 o
  -1   3  16      258.27      252.35     12.16 o
   0   3  16      296.14      326.71     14.33 o
   1   3  16     1270.15     1217.49     44.46 o
   2   3  16        4.59        0.68      6.59 o
   3   3  16      105.66      112.49     13.22 o
   4   3  16       40.12       32.70     12.59 o
   5   3  16      275.40      252.78     25.66 o
  -5   4  16      242.54      239.73     39.50 o
  -4   4  16       12.74       29.56     12.95 o
  -3   4  16        2.37        9.78      7.68 o
  -2   4  16     2472.97     2274.52     42.42 o
  -1   4  16     1105.14     1083.20     28.53 o
   0   4  16     2357.13     2409.32     42.37 o
   1   4  16     1626.96     1540.96     57.09 o
   2   4  16       42.78       42.79      7.38 o
   3   4  16      898.05      930.51     31.91 o
   4   4  16      112.54      114.36     17.50 o
   5   4  16       16.85       20.42     24.44 o
  -5   5  16       26.15       31.56     14.21 o
  -4   5  16      382.41      378.16     30.17 o
  -3   5  16      653.25      636.03     29.15 o
  -2   5  16       62.95       55.76     10.09 o
  -1   5  16      867.68      847.23     43.64 o
   0   5  16       42.98       81.41     24.47 o
   1   5  16      689.30      670.86     31.27 o
   2   5  16       26.75       28.45      7.08 o
   3   5  16      217.81      214.82     16.73 o
   4   5  16      240.85      281.33     25.52 o
   5   5  16        0.69        2.03     10.68 o
  -5   6  16      614.15      679.26     41.30 o
  -4   6  16      159.13      172.41     37.34 o
  -3   6  16      117.79      123.40     15.07 o
  -2   6  16     2519.83     2418.95     44.43 o
  -1   6  16       20.64       29.02      8.46 o
   0   6  16      180.81      146.13     16.13 o
   1   6  16      431.22      439.55     25.15 o
   2   6  16       83.38       92.68      9.56 o
   3   6  16      293.61      272.08     18.87 o
   4   6  16       50.88       35.33     13.98 o
   5   6  16        5.55       16.81     14.02 o
  -5   7  16      140.06      160.56     21.87 o
  -4   7  16       82.35       92.46     13.80 o
  -3   7  16      865.88      843.22     42.12 o
  -2   7  16      110.45      102.07     11.95 o
  -1   7  16      290.81      298.89     18.11 o
   0   7  16     1564.98     1475.36     76.57 o
   1   7  16      145.19      159.93     15.97 o
   2   7  16      136.94      139.27     14.34 o
   3   7  16     1563.83     1476.34     51.15 o
   4   7  16      368.42      304.52     74.78 o
  -4   8  16       13.88        8.61     11.45 o
  -3   8  16       11.42       18.15     10.19 o
  -2   8  16       33.69       58.15     10.03 o
  -1   8  16      551.74      563.93     29.89 o
   0   8  16       43.53       67.43     19.91 o
   1   8  16        4.05       11.97      8.47 o
   2   8  16     1562.07     1624.69     60.10 o
   3   8  16       38.81       47.53     10.66 o
   4   8  16       24.77       32.88     13.79 o
  -4   9  16        3.26       19.46     18.56 o
  -3   9  16      600.40      607.07     37.13 o
  -2   9  16      202.64      231.85     69.31 o
  -1   9  16      208.65      236.23     16.84 o
   0   9  16      217.91      235.13     16.88 o
   1   9  16      671.62      633.99     26.15 o
   2   9  16      387.34      430.96     29.07 o
   3   9  16      198.38      172.15     16.41 o
   4   9  16      114.70      152.28     35.05 o
  -4  10  16        4.15        1.35      9.69 o
  -3  10  16       36.36       27.49     12.74 o
  -2  10  16       35.87       37.00     12.78 o
  -1  10  16      369.77      370.75     19.02 o
   0  10  16       45.07       38.51     10.85 o
   1  10  16      553.03      546.25     24.86 o
   2  10  16     1009.49     1010.42     43.99 o
   3  10  16       88.47       68.43     14.50 o
   4  10  16      679.24      625.21     69.45 o
  -4  11  16       70.09       68.36     12.80 o
  -3  11  16        0.71       40.52     14.72 o
  -2  11  16        0.25        7.04     12.92 o
  -1  11  16      108.77      124.63     12.18 o
   0  11  16      389.41      414.35     33.17 o
   1  11  16       39.93       37.73      9.61 o
   2  11  16      250.48      262.36     31.66 o
   3  11  16        7.44       26.80     13.69 o
   4  11  16       18.30       31.78     22.34 o
  -4  12  16       93.33       99.26     16.79 o
  -3  12  16       61.10       48.69     12.48 o
  -2  12  16        8.65       14.68      9.92 o
  -1  12  16      639.54      691.48     25.60 o
   0  12  16        0.04       17.54      9.51 o
   1  12  16       79.73       82.10     12.18 o
   2  12  16      354.14      397.20     29.55 o
   3  12  16        1.13        8.49     18.59 o
  -3  13  16       15.77       22.99     10.94 o
  -2  13  16       13.81       16.06     10.66 o
  -1  13  16        5.29       -3.01      7.10 o
   0  13  16       82.32       70.15     12.04 o
   1  13  16      126.16      135.71     26.86 o
   2  13  16        6.07       -6.28     11.16 o
   3  13  16        0.32       17.80     17.03 o
  -3  14  16       43.24       44.44     13.57 o
  -2  14  16     1021.56      968.08     39.76 o
  -1  14  16       38.41       46.84     11.50 o
   0  14  16        2.36        0.40     12.59 o
   1  14  16       15.62       42.90     13.51 o
   2  14  16        2.68       16.04     13.01 o
   3  14  16       40.97       88.48     18.58 o
  -2  15  16        0.71       43.37     13.26 o
  -1  15  16      125.43      109.75     23.98 o
   0  15  16       31.02       38.68     11.16 o
   1  15  16      403.75      451.34     36.58 o
   2  15  16      160.28      162.21     21.07 o
  -2  16  16      103.89      132.51     17.37 o
  -1  16  16       23.31       30.63     11.28 o
   0  16  16      514.56      514.55     27.74 o
   1  16  16      428.20      398.45     74.49 o
   2  16  16      171.77      168.68     23.52 o
  -1  17  16      207.77      207.04     28.20 o
   0  17  16       28.09       40.24     11.22 o
   1  17  16       76.28       86.59     18.59 o
  -5   1  17        5.51       28.53     12.76 o
  -4   1  17       55.23       72.77     16.61 o
  -3   1  17       20.29       40.36      9.30 o
  -2   1  17       43.66       50.47      7.19 o
  -1   1  17      149.03      137.25      9.04 o
   0   1  17      254.85      285.47     13.45 o
   1   1  17       24.95       40.80     10.40 o
   2   1  17      187.32      221.39     21.27 o
   3   1  17       71.31       92.77     16.70 o
   4   1  17       86.57       78.12     16.28 o
   5   1  17       63.46       67.31     16.79 o
  -5   2  17       11.79        8.59     10.38 o
  -4   2  17       30.61       48.46     14.55 o
  -3   2  17      180.56      172.17     15.26 o
  -2   2  17      165.45      149.58     11.89 o
  -1   2  17     1195.58     1188.82     25.89 o
   0   2  17       87.23      100.91      9.01 o
   1   2  17      335.40      316.61     18.97 o
   2   2  17      548.65      554.65     32.49 o
   3   2  17      917.61      914.03     42.76 o
   4   2  17      578.02      617.92     37.03 o
   5   2  17      194.77      164.69     22.79 o
  -5   3  17       31.78       20.90     12.94 o
  -4   3  17      345.09      311.55     28.08 o
  -3   3  17       92.11       84.85     12.59 o
  -2   3  17      671.55      678.21     23.62 o
  -1   3  17     1117.96     1114.08     24.95 o
   0   3  17      394.40      422.54     21.82 o
   1   3  17      129.88      124.41     12.98 o
   2   3  17       27.91       47.16      9.60 o
   3   3  17      203.48      212.48     16.31 o
   4   3  17        6.62       37.08     13.85 o
   5   3  17       36.44       59.12     16.10 o
  -5   4  17        5.64       12.67     13.52 o
  -4   4  17      114.24      133.24     20.41 o
  -3   4  17       41.06       52.22     10.75 o
  -2   4  17      129.79      136.61     20.94 o
  -1   4  17      294.87      313.36     16.33 o
   0   4  17      101.31      111.66     30.57 o
   1   4  17      840.13      784.66     28.79 o
   2   4  17      804.93      792.23     24.68 o
   3   4  17     1262.51     1233.94     37.70 o
   4   4  17      111.27      117.62     18.59 o
   5   4  17      362.49      381.65     42.12 o
  -5   5  17       18.91       50.02     13.45 o
  -4   5  17       56.53       81.41     17.47 o
  -3   5  17      137.37      116.62     14.64 o
  -2   5  17     1008.27     1013.50     28.97 o
  -1   5  17        0.88        0.61      7.51 o
   0   5  17        4.71       16.08     11.44 o
   1   5  17      165.96      179.51     18.51 o
   2   5  17       38.47       42.43      8.30 o
   3   5  17       85.49       81.76     14.71 o
   4   5  17      147.22      118.32     19.27 o
  -5   6  17        0.44       27.41     15.40 o
  -4   6  17       68.50       97.17     18.89 o
  -3   6  17       52.24       70.31     13.09 o
  -2   6  17       20.03       34.44      8.78 o
  -1   6  17       27.44       32.64      8.36 o
   0   6  17      158.07      130.06     15.97 o
   1   6  17        6.32       17.72      9.78 o
   2   6  17        0.73       22.00      9.13 o
   3   6  17      573.07      550.77     26.28 o
   4   6  17       69.19       64.44     15.24 o
  -4   7  17       81.24       75.51     15.78 o
  -3   7  17        1.78       17.04     11.36 o
  -2   7  17       14.41       13.76     13.93 o
  -1   7  17       82.12       87.80     11.48 o
   0   7  17       46.90       47.29     12.78 o
   1   7  17        2.86       10.25      7.39 o
   2   7  17      301.15      255.66     21.33 o
   3   7  17      520.29      513.04     36.40 o
   4   7  17      211.05      194.45     23.38 o
  -4   8  17       41.72       14.66     12.33 o
  -3   8  17       78.76       83.23     17.66 o
  -2   8  17        1.12       -1.87      9.44 o
  -1   8  17      819.77      838.82     30.66 o
   0   8  17      161.37      155.45     30.10 o
   1   8  17        4.37       19.57      8.38 o
   2   8  17      244.44      264.36     23.68 o
   3   8  17      528.65      507.24     26.45 o
   4   8  17      111.20       82.71     16.64 o
  -4   9  17       91.77      127.37     31.45 o
  -3   9  17        0.39       19.89     12.37 o
  -2   9  17        0.04       -6.94     26.92 o
  -1   9  17       30.35       22.76     12.36 o
   0   9  17       19.30       22.48      9.14 o
   1   9  17        5.86       15.03      7.76 o
   2   9  17      186.75      190.57     21.44 o
   3   9  17       17.63       17.27      9.54 o
   4   9  17        3.31        3.72     12.80 o
  -4  10  17       13.39        9.80     32.56 o
  -3  10  17       73.77      109.63     24.23 o
  -2  10  17      122.88      139.28     19.85 o
  -1  10  17        8.37       40.13     12.39 o
   0  10  17       25.33       25.53     11.28 o
   1  10  17      204.98      223.43     17.24 o
   2  10  17      148.86      165.26     19.92 o
   3  10  17       51.56       27.11     12.41 o
   4  10  17      131.22      150.90     21.58 o
  -4  11  17        0.01        0.09     17.78 o
  -3  11  17        6.94       23.11     33.13 o
  -2  11  17        2.90       18.42     12.30 o
  -1  11  17       35.05       49.64      9.82 o
   0  11  17       20.12       20.86     11.12 o
   1  11  17      180.08      172.42     15.72 o
   2  11  17        1.62       16.50     15.76 o
   3  11  17       76.16       72.10     13.32 o
  -3  12  17       74.99       76.01     14.77 o
  -2  12  17      156.15      163.38     18.92 o
  -1  12  17        3.89       11.92      7.51 o
   0  12  17      297.80      293.12     20.66 o
   1  12  17        5.99       18.62     13.31 o
   2  12  17       22.49       17.14     11.86 o
   3  12  17        0.05       23.47     10.24 o
  -3  13  17       70.64       77.46     14.02 o
  -2  13  17        3.45        6.01     15.35 o
  -1  13  17        0.54        5.49      8.30 o
   0  13  17       74.64       67.20     12.09 o
   1  13  17       63.58       52.42     24.63 o
   2  13  17        7.03       16.86     11.36 o
   3  13  17      161.29      205.38     23.73 o
  -2  14  17      389.96      402.90     27.11 o
  -1  14  17        0.26        2.78      9.48 o
   0  14  17        6.85        7.43      9.27 o
   1  14  17        1.83       13.58     12.27 o
   2  14  17        9.00       14.42     22.28 o
  -2  15  17        8.15       -3.90     17.32 o
  -1  15  17        0.06       -3.06      9.70 o
   0  15  17      107.24      117.91     17.27 o
   1  15  17       16.07       22.22     33.67 o
   2  15  17        3.33       -1.92     11.82 o
  -1  16  17        4.49        9.60     10.81 o
   0  16  17        0.03        1.15      9.32 o
   1  16  17       68.04      100.08     20.07 o
  -5   0  18        0.27       18.65     20.30 o
  -4   0  18      143.44      259.29     37.45 o
  -3   0  18      233.64      227.00     23.76 o
  -2   0  18      138.61      156.28     13.92 o
  -1   0  18       92.62       90.33     11.56 o
   0   0  18     1602.28     1683.05     40.92 o
   1   0  18      905.00      833.71     45.28 o
   2   0  18       44.93       29.48     16.30 o
   3   0  18      221.27      244.12     34.05 o
   4   0  18       33.27       46.27     22.02 o
  -5   1  18        0.26       -7.53     10.24 o
  -4   1  18      494.16      427.06     32.49 o
  -3   1  18       12.14       25.54      8.25 o
  -2   1  18       85.20      102.27     10.82 o
  -1   1  18      551.44      520.42     20.06 o
   0   1  18        0.16       14.91      5.55 o
   1   1  18      439.83      395.06     21.56 o
   2   1  18      388.73      376.18     30.43 o
   3   1  18       20.20       15.18     16.14 o
   4   1  18        8.27        6.32     10.84 o
  -5   2  18        6.37       17.67     21.64 o
  -4   2  18      396.39      483.17     40.44 o
  -3   2  18      362.94      414.93     24.28 o
  -2   2  18      574.12      539.58     21.80 o
  -1   2  18       18.53       21.09      6.96 o
   0   2  18       82.82       93.38      8.48 o
   1   2  18       28.04       17.90      8.09 o
   2   2  18        0.00        2.80     10.09 o
   3   2  18      202.85      223.00     22.88 o
   4   2  18      316.56      334.99     28.67 o
  -5   3  18       32.91       34.26     14.35 o
  -4   3  18      187.08      186.51     22.37 o
  -3   3  18       25.60       49.63     10.97 o
  -2   3  18      443.54      383.79     18.44 o
  -1   3  18      884.18      873.75     22.62 o
   0   3  18        0.31        7.37     10.22 o
   1   3  18      737.89      738.23     28.78 o
   2   3  18       37.85       44.01     14.05 o
   3   3  18        8.02       17.00     11.12 o
   4   3  18       62.67       60.71     27.94 o
  -4   4  18        0.38       31.88     14.54 o
  -3   4  18      135.57      105.91     13.93 o
  -2   4  18      377.68      396.14     18.91 o
  -1   4  18      130.66      157.74     12.93 o
   0   4  18      469.78      448.39     34.08 o
   1   4  18      874.03      863.39     31.13 o
   2   4  18       67.93       91.09     12.83 o
   3   4  18      158.47      177.62     21.30 o
   4   4  18       28.29       37.02     13.21 o
  -4   5  18       25.94       45.03     15.69 o
  -3   5  18      167.10      180.51     17.30 o
  -2   5  18      576.92      534.42     21.78 o
  -1   5  18       16.52        8.71      7.93 o
   0   5  18      111.42      132.13     29.22 o
   1   5  18     1094.18     1046.35     34.58 o
   2   5  18      643.98      569.82     36.21 o
   3   5  18       87.96       90.63     15.31 o
   4   5  18      400.98      421.75     32.17 o
  -4   6  18        0.69        2.38     10.95 o
  -3   6  18       80.04       93.22     15.01 o
  -2   6  18      908.06      869.80     33.78 o
  -1   6  18      113.46      136.22     13.95 o
   0   6  18      249.08      230.52     20.97 o
   1   6  18       19.79       49.19     11.62 o
   2   6  18      470.71      475.33     24.94 o
   3   6  18       30.14       58.61     11.77 o
   4   6  18       35.06       46.77     37.39 o
  -4   7  18       25.05       36.50     15.53 o
  -3   7  18      472.14      500.03     35.24 o
  -2   7  18       26.42       28.86      9.59 o
  -1   7  18      272.15      288.44     24.84 o
   0   7  18      148.74      184.34     20.75 o
   1   7  18     1071.00     1053.10     34.57 o
   2   7  18       72.97       87.57     13.06 o
   3   7  18       13.51        7.57      9.60 o
   4   7  18      245.59      251.41     41.32 o
  -4   8  18       67.24       66.05     17.09 o
  -3   8  18        6.70       11.70     16.11 o
  -2   8  18      156.59      153.85     45.39 o
  -1   8  18      257.89      279.57     19.42 o
   0   8  18      264.87      233.55     20.66 o
   1   8  18      292.53      314.05     19.72 o
   2   8  18      504.15      540.82     27.64 o
   3   8  18        8.19       13.73      9.88 o
   4   8  18      617.87      540.51     37.34 o
  -4   9  18       15.08       39.08     15.28 o
  -3   9  18      226.27      217.18     24.50 o
  -2   9  18       85.77       77.46     15.33 o
  -1   9  18      195.42      206.61     16.81 o
   0   9  18      403.23      420.79     23.24 o
   1   9  18      204.58      206.15     16.87 o
   2   9  18      128.11      133.95     18.75 o
   3   9  18      147.71      156.08     23.73 o
  -3  10  18      164.36      176.24     22.54 o
  -2  10  18       10.93       33.84     13.72 o
  -1  10  18      350.94      366.02     19.47 o
   0  10  18      106.19      138.31     14.99 o
   1  10  18      248.34      255.91     18.70 o
   2  10  18      366.78      383.25     29.39 o
   3  10  18        7.63        7.54      9.15 o
  -3  11  18      366.49      361.03     31.27 o
  -2  11  18      262.15      251.00     20.77 o
  -1  11  18       16.01       32.44      9.01 o
   0  11  18      260.67      284.65     32.51 o
   1  11  18        9.05       18.11     18.19 o
   2  11  18       80.75       90.12     17.68 o
   3  11  18        0.01      -10.32     12.55 o
  -3  12  18      515.70      495.83     30.03 o
  -2  12  18       30.95       22.82     11.80 o
  -1  12  18      446.28      430.45     21.48 o
   0  12  18      192.98      158.62     16.10 o
   1  12  18      162.39      162.20     20.27 o
   2  12  18      392.50      417.57     31.41 o
   3  12  18        6.80       25.94     10.75 o
  -2  13  18        3.29       22.62     11.89 o
  -1  13  18       84.77       93.09     16.26 o
   0  13  18        0.14        7.84     10.30 o
   1  13  18      197.25      176.67     21.39 o
   2  13  18        2.91       -6.03     15.14 o
  -2  14  18       17.17       24.81     10.91 o
  -1  14  18        6.94       17.76     19.60 o
   0  14  18      272.10      281.98     21.16 o
   1  14  18       82.76      105.81     43.31 o
   2  14  18        7.41       29.97     13.43 o
  -1  15  18      120.57      131.96     17.05 o
   0  15  18       35.35       42.79     11.27 o
   1  15  18      364.24      320.74     29.53 o
  -4   1  19       22.36       68.47     17.47 o
  -3   1  19       77.25      107.63     18.08 o
  -2   1  19      329.28      316.41     13.66 o
  -1   1  19      314.66      335.09     13.84 o
   0   1  19      258.69      264.25     12.17 o
   1   1  19        0.83       10.58      8.03 o
   2   1  19      149.44      163.65     21.01 o
   3   1  19       43.86       33.81     14.48 o
   4   1  19      187.36      135.01     20.50 o
  -4   2  19        0.09       19.29     12.96 o
  -3   2  19      526.39      524.76     27.54 o
  -2   2  19      545.30      523.54     21.82 o
  -1   2  19        0.40        9.17      5.30 o
   0   2  19     1012.33     1003.01     22.79 o
   1   2  19     1589.12     1547.51     53.52 o
   2   2  19      528.67      488.35     31.90 o
   3   2  19      101.82      112.63     21.55 o
   4   2  19        0.93       14.86     11.91 o
  -4   3  19       38.69       63.74     16.55 o
  -3   3  19       13.26        8.99      8.80 o
  -2   3  19        0.41       19.11      7.53 o
  -1   3  19       33.08       50.28      9.08 o
   0   3  19       29.17       30.29     12.81 o
   1   3  19       73.08       76.42     12.26 o
   2   3  19        5.48        6.95     10.64 o
   3   3  19       41.42       36.74     13.55 o
   4   3  19       35.41       41.98     14.34 o
  -4   4  19        4.55        4.07     10.30 o
  -3   4  19       19.26       26.33     10.83 o
  -2   4  19      654.03      596.75     23.58 o
  -1   4  19      868.55      823.01     26.99 o
   0   4  19      897.06      885.05     39.10 o
   1   4  19      347.18      377.04     21.78 o
   2   4  19      410.47      415.45     23.88 o
   3   4  19      463.36      513.23     34.78 o
   4   4  19       81.17       51.12     34.00 o
  -4   5  19       86.26       83.80     16.79 o
  -3   5  19      124.71      140.27     16.24 o
  -2   5  19      166.16      201.00     14.75 o
  -1   5  19       79.20       84.83     11.82 o
   0   5  19      188.01      148.50     27.36 o
   1   5  19        5.17       25.92     10.13 o
   2   5  19        2.53       11.74      9.24 o
   3   5  19       39.93       50.17     15.26 o
   4   5  19       86.86      125.07     20.00 o
  -4   6  19      241.65      285.16     28.31 o
  -3   6  19      101.98      109.43     14.47 o
  -2   6  19       57.25       78.44     11.58 o
  -1   6  19      136.06      120.83     13.73 o
   0   6  19      105.95       97.02     17.63 o
   1   6  19      553.15      513.87     30.00 o
   2   6  19      729.51      712.83     31.08 o
   3   6  19      132.93      140.71     20.03 o
   4   6  19        1.89       18.45     14.16 o
  -4   7  19       85.36       85.25     27.11 o
  -3   7  19        1.45       24.34     12.75 o
  -2   7  19       89.64       83.76     16.42 o
  -1   7  19        0.18       -7.22     10.03 o
   0   7  19       59.01       50.80     12.89 o
   1   7  19        0.08        3.40      8.59 o
   2   7  19      353.66      391.02     26.02 o
   3   7  19      127.10      159.29     16.90 o
   4   7  19       14.91       23.74     20.51 o
  -4   8  19       45.77       66.23     17.10 o
  -3   8  19       62.05       90.87     18.79 o
  -2   8  19       27.00       48.64     14.85 o
  -1   8  19       78.02       87.12     12.55 o
   0   8  19        0.36        2.37     12.69 o
   1   8  19      578.13      620.44     27.79 o
   2   8  19      931.24      955.47     36.93 o
   3   8  19       24.60       31.52     11.65 o
  -3   9  19       40.74       40.37     23.36 o
  -2   9  19       21.07       12.18     11.08 o
  -1   9  19       44.60       61.24     11.70 o
   0   9  19      478.66      423.61     28.68 o
   1   9  19        9.76       29.18     10.20 o
   2   9  19      183.21      204.19     21.07 o
   3   9  19        6.33       10.11      9.28 o
  -3  10  19        0.70       13.55     12.53 o
  -2  10  19       26.45       33.75     15.27 o
  -1  10  19      245.64      218.18     22.65 o
   0  10  19      166.12      163.65     15.69 o
   1  10  19      147.47      172.62     56.75 o
   2  10  19      131.47      150.54     32.77 o
   3  10  19       83.08       66.60     12.93 o
  -3  11  19       81.09      110.78     27.36 o
  -2  11  19        0.60       31.24     14.63 o
  -1  11  19       32.20       42.06     13.12 o
   0  11  19        0.06       17.92      9.50 o
   1  11  19       22.97       31.06     11.92 o
   2  11  19        6.18       18.84     13.40 o
   3  11  19       41.33       38.31     16.79 o
  -2  12  19       27.03       18.24     10.27 o
  -1  12  19       14.55       14.56     12.50 o
   0  12  19       16.48       12.32      9.63 o
   1  12  19       67.68      106.82     18.81 o
   2  12  19       51.48       35.81     15.53 o
  -2  13  19       24.42       51.07     13.70 o
  -1  13  19       11.73       26.75     11.17 o
   0  13  19        0.05       13.03     12.49 o
   1  13  19      267.87      322.64     61.44 o
   2  13  19       24.27       25.89     13.60 o
  -1  14  19      122.14      139.44     17.85 o
   0  14  19       21.28        6.18     11.32 o
   1  14  19        4.95       23.22     20.16 o
  -4   0  20     1182.27     1151.64     77.45 o
  -3   0  20      108.10      107.16     16.05 o
  -2   0  20       19.59       28.06      9.19 o
  -1   0  20      525.16      510.11     24.32 o
   0   0  20      159.89      186.57     16.34 o
   1   0  20        9.57       47.10     21.12 o
   2   0  20       17.03       38.13     15.83 o
   3   0  20       19.99       63.03     21.41 o
   4   0  20      785.02      823.44     64.86 o
  -4   1  20      114.97      116.52     20.50 o
  -3   1  20      231.48      219.22     18.42 o
  -2   1  20      798.73      716.17     20.79 o
  -1   1  20       23.52       27.21      6.42 o
   0   1  20      202.05      218.27     11.55 o
   1   1  20        5.02        5.92      9.41 o
   2   1  20      261.85      290.09     26.62 o
   3   1  20       39.00       28.05     11.22 o
   4   1  20      372.72      354.48     31.93 o
  -4   2  20      170.19      168.58     22.69 o
  -3   2  20        0.49       27.75     14.35 o
  -2   2  20      184.23      172.98     13.98 o
  -1   2  20       81.24       78.66      9.16 o
   0   2  20      355.44      331.27     16.06 o
   1   2  20        2.90       23.95     10.36 o
   2   2  20      176.05      233.21     24.34 o
   3   2  20        9.54       20.69     12.33 o
   4   2  20       37.51       73.38     25.65 o
  -4   3  20      109.16      141.47     21.05 o
  -3   3  20      212.43      207.67     19.32 o
  -2   3  20       57.56       77.82     10.49 o
  -1   3  20        5.42       13.49      9.63 o
   0   3  20       16.93       36.40      8.87 o
   1   3  20      792.12      792.86     32.28 o
   2   3  20       69.07       74.81     15.98 o
   3   3  20        0.10       20.19     13.44 o
   4   3  20        3.96        3.05     11.36 o
  -4   4  20        6.50       12.18     11.74 o
  -3   4  20       27.60       44.69     11.50 o
  -2   4  20       33.32       47.98      9.07 o
  -1   4  20       85.92       81.32     10.62 o
   0   4  20      563.29      542.07     39.97 o
   1   4  20        0.59       10.56      8.76 o
   2   4  20        1.21       19.68     10.12 o
   3   4  20      211.44      233.53     25.28 o
   4   4  20       52.41       53.51     23.31 o
  -4   5  20      115.93      112.78     20.35 o
  -3   5  20        3.46       15.45      9.60 o
  -2   5  20      298.93      291.32     17.61 o
  -1   5  20       31.60       29.53      8.51 o
   0   5  20       23.73       35.48     12.46 o
   1   5  20      346.14      352.13     21.58 o
   2   5  20       28.60       27.78     10.07 o
   3   5  20      167.29      177.86     23.26 o
  -4   6  20        1.87       30.51     15.39 o
  -3   6  20       95.59      110.63     16.16 o
  -2   6  20      233.74      250.57     24.63 o
  -1   6  20        7.97       17.89     10.35 o
   0   6  20      647.93      597.44     38.51 o
   1   6  20      121.13      113.05     13.87 o
   2   6  20        0.90       22.49     10.59 o
   3   6  20       64.98       45.25     14.91 o
  -3   7  20      134.52      177.91     23.17 o
  -2   7  20        3.59       22.37     12.31 o
  -1   7  20        1.49       11.97      8.29 o
   0   7  20        4.40       27.42     12.03 o
   1   7  20       10.88       17.74      9.80 o
   2   7  20      417.13      371.56     24.30 o
   3   7  20        5.80       34.24     14.85 o
  -3   8  20        0.96       35.04     15.23 o
  -2   8  20       40.20       23.05     12.72 o
  -1   8  20      376.14      364.27     22.70 o
   0   8  20       37.71       42.03     43.69 o
   1   8  20       46.00       61.92     11.79 o
   2   8  20      397.92      459.59     35.12 o
   3   8  20      266.43      250.78     26.85 o
  -3   9  20      684.85      702.63     43.38 o
  -2   9  20       47.66       72.95     26.16 o
  -1   9  20      265.08      298.00     22.33 o
   0   9  20      301.52      256.39     38.49 o
   1   9  20       52.90       87.19     16.79 o
   2   9  20      129.10      127.62     16.45 o
   3   9  20       75.39       68.06     12.92 o
  -3  10  20      135.70      166.11     33.24 o
  -2  10  20        4.41        8.13     12.07 o
  -1  10  20      717.48      692.97     31.06 o
   0  10  20      289.86      277.52     20.66 o
   1  10  20      726.73      845.72     43.49 o
   2  10  20      204.26      214.71     25.39 o
  -2  11  20       16.54       19.77     12.01 o
  -1  11  20       64.60       90.82     15.05 o
   0  11  20       66.70       74.26     13.85 o
   1  11  20       74.20       83.87     18.05 o
   2  11  20        0.99        3.20     25.21 o
  -2  12  20        4.09       -5.91      9.46 o
  -1  12  20      132.74      139.69     21.21 o
   0  12  20        0.61        9.25     12.60 o
   1  12  20       24.70       25.47     13.43 o
  -1  13  20        9.40       15.37     12.68 o
   0  13  20        1.34       16.62      9.86 o
   1  13  20      122.46      168.79     28.79 o
  -4   1  21        4.04       23.70     22.25 o
  -3   1  21       15.26        9.63      9.37 o
  -2   1  21       80.25      100.84     10.38 o
  -1   1  21      463.78      411.73     18.06 o
   0   1  21      914.64      876.52     25.71 o
   1   1  21       24.40       10.81      8.76 o
   2   1  21        1.77       18.97     41.68 o
   3   1  21       57.79       61.10     17.12 o
  -4   2  21        7.63       33.35     16.63 o
  -3   2  21        1.86       12.90     11.44 o
  -2   2  21       19.72       32.54      7.81 o
  -1   2  21      738.85      740.57     23.96 o
   0   2  21     1004.85     1003.97     38.59 o
   1   2  21       86.62       96.77     13.78 o
   2   2  21      372.47      376.88     31.04 o
   3   2  21      229.08      203.20     24.33 o
  -3   3  21      401.81      398.66     25.56 o
  -2   3  21      385.72      338.97     19.05 o
  -1   3  21      606.35      600.75     22.06 o
   0   3  21      305.06      302.46     17.81 o
   1   3  21      592.77      601.32     28.82 o
   2   3  21       15.08       14.14     12.49 o
   3   3  21        0.25       29.48     14.61 o
  -3   4  21      258.42      238.09     20.28 o
  -2   4  21      338.88      325.67     18.73 o
  -1   4  21      168.77      175.37     18.12 o
   0   4  21     1299.48     1300.97     35.91 o
   1   4  21     1266.85     1201.36     40.26 o
   2   4  21      318.12      317.30     21.82 o
   3   4  21       97.84      134.95     20.79 o
  -3   5  21        1.67       25.38     12.58 o
  -2   5  21      235.95      233.40     16.37 o
  -1   5  21       99.36       89.35     12.76 o
   0   5  21       47.71       50.09     10.06 o
   1   5  21        8.93       34.36     10.91 o
   2   5  21        3.39        1.81      9.88 o
   3   5  21       15.80       16.89     12.51 o
  -3   6  21        6.95       16.79     12.35 o
  -2   6  21       21.36       35.39     18.17 o
  -1   6  21        0.02        3.63      7.61 o
   0   6  21      113.76      112.28     26.33 o
   1   6  21       33.05       20.33     10.38 o
   2   6  21       30.46       59.86     13.73 o
   3   6  21        5.64       30.60     12.82 o
  -3   7  21       22.09       33.88     14.02 o
  -2   7  21       16.16       14.44     20.16 o
  -1   7  21       14.77       19.24      9.54 o
   0   7  21       20.60       27.68     27.12 o
   1   7  21      133.67      142.42     14.05 o
   2   7  21      446.28      423.42     26.28 o
   3   7  21       98.86       97.87     30.56 o
  -3   8  21        4.11       14.25     24.37 o
  -2   8  21        1.44       40.62     20.03 o
  -1   8  21       44.56       40.32     12.41 o
   0   8  21      113.81       95.11     16.30 o
   1   8  21       11.80       13.76     11.08 o
   2   8  21       46.39       73.79     14.75 o
  -2   9  21        5.96       15.97     11.95 o
  -1   9  21      184.37      190.33     17.82 o
   0   9  21       85.88       81.00     13.34 o
   1   9  21       32.55       66.93     16.20 o
   2   9  21      141.79      162.92     18.22 o
  -2  10  21       15.83        1.11     10.87 o
  -1  10  21      202.00      229.42     17.16 o
   0  10  21       11.42       37.24     11.58 o
   1  10  21       92.42      117.71     19.91 o
   2  10  21      172.43      178.49     19.25 o
  -1  11  21      141.91      152.42     18.06 o
   0  11  21       84.36       94.46     14.44 o
   1  11  21        7.16       38.92     15.02 o
  -1  12  21      159.34      187.28     23.33 o
   0  12  21       33.90       12.18     11.41 o
  -3   0  22       86.97       77.56     25.62 o
  -2   0  22      267.57      236.71     33.78 o
  -1   0  22      121.72      136.29     42.63 o
   0   0  22      856.48      847.43    103.38 o
   1   0  22       15.88       91.31     27.75 o
   2   0  22      279.16      286.60     39.10 o
   3   0  22        4.10       18.84     22.06 o
  -3   1  22       39.12       47.76     32.33 o
  -2   1  22      257.82      294.14     17.66 o
  -1   1  22      209.68      220.97     13.93 o
   0   1  22       61.66       62.06     11.92 o
   1   1  22       37.68       51.41     11.17 o
   2   1  22      939.57     1077.00     51.04 o
   3   1  22      431.26      376.25     32.29 o
  -3   2  22       22.27       13.19      9.84 o
  -2   2  22      101.50      138.86     12.06 o
  -1   2  22      101.96       90.80      9.67 o
   0   2  22      840.96      814.00     33.83 o
   1   2  22       70.30       83.15     12.74 o
   2   2  22       18.93       26.54     13.75 o
   3   2  22      123.20      126.68     21.32 o
  -3   3  22      133.38      145.25     20.24 o
  -2   3  22      352.28      324.60     19.40 o
  -1   3  22        1.21       11.60      6.77 o
   0   3  22      164.83      185.62     17.50 o
   1   3  22        6.31        6.39     10.77 o
   2   3  22      160.38      168.05     22.12 o
   3   3  22       47.44       50.10     15.38 o
  -3   4  22       35.94       61.73     13.50 o
  -2   4  22      434.81      444.80     22.42 o
  -1   4  22        6.34       13.78      8.45 o
   0   4  22      100.67      126.26     13.51 o
   1   4  22       29.20       46.94     11.32 o
   2   4  22        8.29       41.50     11.95 o
   3   4  22      108.77      135.29     21.74 o
  -3   5  22      497.51      485.23     29.54 o
  -2   5  22       13.95       32.27     13.32 o
  -1   5  22        0.65        8.73      8.59 o
   0   5  22       39.14       40.35      9.57 o
   1   5  22      301.61      313.49     22.31 o
   2   5  22       53.92       35.23     13.80 o
  -3   6  22       10.09        3.66     12.07 o
  -2   6  22       57.96       91.66     27.60 o
  -1   6  22        1.39        6.97      8.46 o
   0   6  22      172.15      201.82     18.36 o
   1   6  22       48.66       50.35     24.75 o
   2   6  22        0.90       -4.07      9.03 o
  -2   7  22        7.78        8.22     12.03 o
  -1   7  22       19.83       16.79      9.11 o
   0   7  22      247.46      260.15     20.30 o
   1   7  22      257.22      277.64     22.11 o
   2   7  22       68.28       56.46     17.60 o
  -2   8  22       11.85       22.03     12.46 o
  -1   8  22      243.83      224.29     19.39 o
   0   8  22        0.00        5.38     15.66 o
   1   8  22      158.48      175.29     18.62 o
   2   8  22       51.93       71.00     14.49 o
  -2   9  22        7.05       27.47     21.81 o
  -1   9  22       85.25      110.61     14.42 o
   0   9  22       13.51        7.31     11.76 o
   1   9  22      224.23      252.02     26.43 o
  -1  10  22      658.05      624.77     42.05 o
   0  10  22       12.07       11.19      9.06 o
   1  10  22      545.82      552.98     46.55 o
  -3   1  23        1.26       18.52     13.76 o
  -2   1  23      120.67      135.35     14.02 o
  -1   1  23       30.58       39.89     10.12 o
   0   1  23        9.32       26.17      9.29 o
   1   1  23        6.15       30.67     13.49 o
   2   1  23        1.47       43.45     16.51 o
  -2   2  23      249.43      294.00     18.43 o
  -1   2  23      127.23      140.54     12.33 o
   0   2  23       36.74       73.04     13.78 o
   1   2  23      195.53      189.63     18.30 o
   2   2  23       80.52      115.47     25.22 o
  -2   3  23       99.27       94.74     11.24 o
  -1   3  23       61.18       82.92     10.35 o
   0   3  23        7.56       10.37      8.05 o
   1   3  23       10.32       15.02      9.79 o
   2   3  23        5.26       13.19     13.14 o
  -2   4  23       19.37       53.96     14.63 o
  -1   4  23      231.03      248.91     17.42 o
   0   4  23       47.92       72.84     11.31 o
   1   4  23        9.52       25.77     10.22 o
   2   4  23       72.59       96.37     14.98 o
  -2   5  23      151.42      157.15     23.70 o
  -1   5  23        1.37       -1.99     10.45 o
   0   5  23       44.60       64.83     11.01 o
   1   5  23        5.83        9.62     11.75 o
   2   5  23      411.05      377.09     25.28 o
  -2   6  23       53.10       86.26     18.47 o
  -1   6  23        3.60        9.81      9.45 o
   0   6  23       37.21       31.12      8.69 o
   1   6  23       29.03       43.42     15.15 o
   2   6  23        0.01       30.25     13.10 o
  -2   7  23       39.91       70.15     25.04 o
  -1   7  23       73.64       53.17     12.48 o
   0   7  23      228.10      232.16     19.70 o
   1   7  23        8.73       22.28     11.05 o
  -1   8  23      168.22      166.29     17.79 o
   0   8  23       34.52       36.72     12.02 o
   1   8  23       79.84      108.96     16.46 o
   0   9  23       51.10       83.36     12.68 o
  -2   0  24        4.22        9.35     19.13 o
  -1   0  24       44.70       21.51     11.77 o
   0   0  24      156.59      171.76     21.91 o
   1   0  24       97.76      136.73     30.92 o
   2   0  24       19.66       11.74     18.15 o
  -2   1  24      111.20      137.48     14.11 o
  -1   1  24        3.92        4.13      9.10 o
   0   1  24        3.00       14.80     10.60 o
   1   1  24        2.09        4.04     11.84 o
  -2   2  24       10.19       12.91     10.00 o
  -1   2  24        8.34       12.60      8.06 o
   0   2  24      344.25      355.33     24.36 o
   1   2  24       37.55       49.27     12.50 o
  -2   3  24       70.82       89.28     12.91 o
  -1   3  24       31.67       33.57      8.90 o
   0   3  24       15.41       16.18     11.58 o
   1   3  24      122.41      127.81     20.37 o
  -1   4  24       83.12       73.71     10.92 o
   0   4  24      666.01      637.98     27.36 o
   1   4  24       98.86      129.84     21.17 o
  -1   5  24        0.04        7.52     10.69 o
   0   5  24       55.93       48.51     11.74 o
   1   5  24      146.46      191.34     25.02 o
  -1   6  24       65.86       45.35     11.30 o
   0   6  24      104.94      122.21     13.72 o
   0   1  25       31.13       62.83     13.11 o
   0   2  25      265.78      248.00     28.24 o
 
